# Supplementary material for: Interaction Analysis Reveals Complex Genetic Associations with Alzheimer’s Disease in the CLU and ABCA7 Gene Regions
Source: Genes (Basel). 2023 Aug 23;14(9):1666. doi: 10.3390/genes14091666 (PMC10531324; doi:10.3390/genes14091666)
Supplement: Supplementary file 1 [file genes-14-01666-s001.zip]

Archive with 2 entries (2 files):
- SupplementaryMaterial-R1/Supplementary Information File.pdf
- SupplementaryMaterial-R1/Tables-S2-S10.xlsx
