# Supplementary material for: Interaction Analysis Reveals Complex Genetic Associations with Alzheimer’s Disease in the CLU and ABCA7 Gene Regions
Source: Genes (Basel). 2023 Aug 23;14(9):1666. doi: 10.3390/genes14091666 (PMC10531324; doi:10.3390/genes14091666)
Supplement: Supplementary file 1 [file genes-14-01666-s001.zip › SupplementaryMaterial-R1/Tables-S2-S10.xlsx]

## Sheet: S2
	Table S2. Basic information on SNPs used in the association analysis.
	SNP	Gene	Chromosome	Position	Alleles	Genotyped	Minor Allele Frequency															Hardy-Weinberg Disequilibrium p-values
							Pooled			ADGC			ADSP			LOAD-FBS			UKB			Pooled			ADGC			ADSP			LOAD-FBS			UKB
							All	Cases	Controls	All	Cases	Controls	All	Cases	Controls	All	Cases	Controls	All	Cases	Controls	All	Cases	Controls	All	Cases	Controls	All	Cases	Controls	All	Cases	Controls	All	Cases	Controls
	rs2396293	ABCA7	19	525739	T/c	ADGC1-3;ADSP;LOAD-FBS	0.1808	0.1773	0.1809	0.1776	0.1772	0.1786	0.1749	0.1783	0.1693	0.1781	0.1777	0.1786	0.1809	0.1767	0.181	0.671591	0.845078	0.696163	0.0431751	0.620194	0.0029524	0.57517	0.427258	0.755973	0.556468	0.360444	0.968535	0.850296	0.975066	0.854682
	rs2288955	ABCA7	19	539222	G/a	ADSP	0.4628	0.4555	0.4631	0.4497	0.4485	0.4524	0.4568	0.455	0.4598	0.461	0.4551	0.4668	0.4632	0.4641	0.4631	0.535992	0.859832	0.555751	0.33553	0.222372	0.937363	0.418651	0.717524	0.417201	0.181259	0.139826	0.692682	0.549868	0.927174	0.552826
	rs7247601	ABCA7	19	552650	C/t	ADGC1-3;ADSP;LOAD-FBS	0.2771	0.2805	0.277	0.2681	0.2726	0.2576	0.2723	0.282	0.2565	0.2697	0.2701	0.2692	0.2774	0.2953	0.2772	0.4029	0.644062	0.343807	0.435747	0.715575	0.0382602	0.0934202	0.390776	0.108025	0.118338	0.658472	0.0727985	0.449428	0.913041	0.452464
	rs12459759	ABCA7	19	552689	G/a	ADGC1-3;ADSP;LOAD-FBS	0.3284	0.3259	0.3285	0.3196	0.3264	0.3035	0.3211	0.3255	0.314	0.3224	0.3277	0.3172	0.3287	0.3243	0.3288	0.903281	0.949289	0.889637	0.481826	0.32414	0.782264	0.283041	0.393253	0.489714	0.955099	0.771775	0.728424	0.895619	0.418446	0.824766
	rs757331	ABCA7	19	647251	G/a	ADGC1-3;ADSP;LOAD-FBS	0.2584	0.2528	0.2586	0.2477	0.2449	0.2542	0.2448	0.2487	0.2386	0.2508	0.2515	0.2501	0.2588	0.2644	0.2587	0.0733532	0.386018	0.0461357	0.349598	0.872197	0.16037	0.462861	0.394386	0.885186	0.844307	0.781189	0.600216	0.0451797	0.528051	0.0368763
	rs3787011	ABCA7	19	661080	G/a	ADGC1-3;ADSP;LOAD-FBS	0.0689	0.0654	0.069	0.0656	0.0677	0.0608	0.0711	0.0666	0.0785	0.0638	0.0638	0.0638	0.069	0.0632	0.0691	0.103753	0.586314	0.124465	0.953703	0.946568	0.734626	0.0389055	0.0553563	0.275558	0.731501	0.771138	0.77171	0.144636	0.938985	0.142657
	rs7255896	ABCA7	19	663956	A/c	ADSP	0.2098	0.2197	0.2095	0.2233	0.2261	0.2167	0.22	0.2142	0.2293	0.2282	0.2293	0.2271	0.2092	0.209	0.2092	0.186971	0.961859	0.170242	0.182542	0.903349	0.0239473	0.776651	0.967508	0.586173	0.94432	0.490156	0.410091	0.236659	0.563619	0.211306
	rs17604088	ABCA7	19	665186	A/g	ADGC1-3;ADSP;LOAD-FBS	0.2499	0.2407	0.2502	0.24	0.2427	0.2336	0.231	0.2294	0.2336	0.2387	0.2434	0.234	0.2504	0.2417	0.2505	0.975648	0.449736	0.852636	0.359368	0.320064	0.856232	0.257162	0.724564	0.185198	0.839075	0.728554	0.539944	0.981228	0.568424	0.935046
	rs11085171	ABCA7	19	690045	T/g	ADSP	0.2519	0.249	0.252	0.245	0.2457	0.2434	0.2568	0.257	0.2565	0.2398	0.2342	0.2453	0.2521	0.2583	0.2521	0.824222	0.939186	0.836378	0.551166	0.981717	0.306807	0.754811	0.405732	0.614294	0.702133	0.87133	0.684699	0.882088	0.686678	0.84844
	rs34606938	ABCA7	19	690684	C/t	ADSP	0.1031	0.1035	0.1031	0.1018	0.0997	0.1067	0.1035	0.1033	0.1038	0.109	0.1101	0.108	0.103	0.1041	0.103	0.40493	0.57464	0.465247	0.907103	0.320075	0.246707	0.861151	0.940936	0.777138	0.163819	0.259516	0.368625	0.473575	0.223078	0.553328
	rs3787017	ABCA7	19	725939	C/t	ADGC1-3;ADSP;LOAD-FBS	0.4667	0.4647	0.4667	0.467	0.4605	0.4821	0.4516	0.4459	0.4611	0.4712	0.4692	0.4732	0.4667	0.4749	0.4666	0.49591	0.625491	0.550552	0.0409841	0.44137	0.00861374	0.324285	0.716389	0.0375397	0.365347	0.761641	0.318294	0.665921	0.547402	0.710756
	rs28417650	ABCA7	19	731386	A/g	ADSP	0.2575	0.2547	0.2576	0.2498	0.2572	0.2326	0.2502	0.2498	0.2509	0.2531	0.2558	0.2504	0.2578	0.2535	0.2578	0.721709	0.504689	0.817875	0.894319	0.841305	0.970981	0.663315	0.250927	0.0278323	0.648714	0.521577	0.975417	0.706187	0.754849	0.723823
	rs35365935	ABCA7	19	737949	T/c	ADSP	0.1716	0.1673	0.1717	0.1605	0.1652	0.1496	0.1622	0.1593	0.1669	0.1708	0.1747	0.167	0.1719	0.1686	0.1719	0.915797	0.440847	0.797815	0.692205	0.60043	0.9593	0.400385	0.717372	0.411537	0.930823	0.716936	0.5889	0.811969	0.820466	0.789485
	rs10413116	ABCA7	19	745344	C/t	ADGC3;ADSP	0.1618	0.1639	0.1617	0.1598	0.1636	0.1509	0.1667	0.1571	0.1823	0.1652	0.1677	0.1627	0.1617	0.165	0.1617	0.459784	0.636757	0.512907	0.35382	0.925768	0.0478331	0.783791	0.793526	0.859836	0.388562	0.428987	0.702524	0.302252	0.0922129	0.396159
	rs12459472	ABCA7	19	749190	T/c	ADSP	0.2789	0.2861	0.2786	0.2899	0.2952	0.2775	0.2822	0.2778	0.2892	0.292	0.288	0.296	0.2784	0.2781	0.2784	0.291616	0.086791	0.159088	0.500402	0.316808	0.770785	0.850893	0.351067	0.41702	0.952549	0.590324	0.636927	0.234279	0.0601357	0.162165
	rs12459842	ABCA7	19	750583	C/t	ADGC1-2;ADSP;LOAD-FBS	0.1198	0.1272	0.1195	0.1341	0.1348	0.1323	0.1268	0.1298	0.1218	0.1313	0.1247	0.1378	0.1193	0.119	0.1193	0.225799	0.620532	0.264093	0.0462669	0.290646	0.0362881	0.589548	0.245856	0.459902	0.971336	0.012076	0.0127899	0.328885	0.128855	0.249636
	rs6510967	ABCA7	19	776648	T/g	ADGC1-3;ADSP;LOAD-FBS	0.1066	0.1114	0.1065	0.1113	0.1096	0.1151	0.1291	0.1294	0.1286	0.1089	0.112	0.1059	0.1063	0.1052	0.1063	0.74604	0.697149	0.672925	0.0129506	0.150666	0.0251694	0.809319	0.581865	0.815078	0.374877	0.114244	0.66927	0.921846	0.358954	0.84762
	rs351967	ABCA7	19	789890	T/c	ADGC1-3;ADSP;LOAD-FBS	0.1993	0.1985	0.1993	0.194	0.1974	0.186	0.1941	0.1961	0.191	0.2003	0.1969	0.2038	0.1994	0.2019	0.1994	0.100381	0.782239	0.106369	0.265025	0.32104	0.577729	0.810275	0.412633	0.12637	0.626727	0.225452	0.592804	0.102666	0.887823	0.103217
	rs67692521	ABCA7	19	791516	C/a	ADSP	0.1436	0.1395	0.1437	0.1363	0.1387	0.1307	0.1376	0.1374	0.1378	0.1361	0.1347	0.1375	0.1439	0.1444	0.1439	0.754768	0.975797	0.747468	0.975918	0.803385	0.689801	0.498425	0.0969412	0.338393	0.753825	0.517042	0.807525	0.765129	0.685824	0.800705
	rs351976	ABCA7	19	806673	T/c	ADSP	0.2858	0.2988	0.2854	0.3	0.3019	0.2957	0.3014	0.2964	0.3096	0.303	0.3156	0.2906	0.2852	0.2862	0.2852	0.132144	0.499392	0.167175	0.878849	0.70155	0.73174	0.0188895	0.245789	0.0193521	0.134888	0.0900939	0.75756	0.252915	0.64034	0.228858
	rs12460890	ABCA7	19	829568	C/t	ADGC1-3;ADSP;LOAD-FBS	0.2852	0.2823	0.2853	0.2872	0.288	0.2853	0.2951	0.2907	0.3022	0.2824	0.2812	0.2836	0.2851	0.2727	0.2853	0.0168649	0.441113	0.0224494	0.230573	0.32997	0.503802	0.979208	0.973315	0.900941	0.478836	0.931319	0.34743	0.0172724	0.630341	0.01924
	rs17684161	ABCA7	19	865406	T/c	ADGC1-3;ADSP;LOAD-FBS	0.1333	0.1345	0.1333	0.1422	0.1407	0.1455	0.135	0.1366	0.1323	0.1387	0.1368	0.1405	0.1331	0.1251	0.1332	0.675781	0.163132	0.882439	0.74847	0.699118	0.958338	0.963288	0.388191	0.251069	0.28713	0.127397	0.885807	0.782175	0.589508	0.820712
	rs891206	ABCA7	19	872255	G/a	ADSP	0.3906	0.3786	0.3911	0.3806	0.3818	0.3778	0.3723	0.3653	0.3838	0.3771	0.3789	0.3753	0.3911	0.3805	0.3913	0.955221	0.742179	0.997184	0.357368	0.256553	0.933968	0.907644	0.788841	0.63015	0.25646	0.711078	0.226573	0.939232	0.549982	0.886301
	rs2930898	ABCA7	19	883968	T/c	ADSP	0.3042	0.3054	0.3041	0.2984	0.2978	0.2998	0.3068	0.3111	0.2998	0.3113	0.3096	0.3129	0.3042	0.3091	0.3041	0.221501	0.935587	0.220189	0.905344	0.555577	0.439562	0.818169	0.974259	0.645986	0.0532948	0.849126	0.0122845	0.149945	0.685913	0.136142
	rs2306718	ABCA7	19	899978	G/a	ADGC1-3;ADSP;LOAD-FBS	0.2575	0.2511	0.2578	0.252	0.2486	0.26	0.2477	0.2506	0.2429	0.2542	0.2604	0.248	0.2578	0.2483	0.2579	0.336507	0.423182	0.408334	0.485152	0.284971	0.761416	0.108872	0.531433	0.0956394	0.475297	0.975929	0.306115	0.413277	0.864657	0.399035
	rs2240615	ABCA7	19	964434	G/a	ADGC1-3;ADSP;LOAD-FBS	0.2407	0.2542	0.2402	0.2649	0.2602	0.2758	0.2477	0.257	0.2324	0.2466	0.2534	0.2399	0.2401	0.2467	0.24	0.317791	0.361745	0.416453	0.985427	0.707389	0.580832	0.430996	0.231575	0.731383	0.279456	0.132289	0.974688	0.430729	0.448257	0.379224
	rs2240154	ABCA7	19	1003172	C/t	ADGC1-3;ADSP;LOAD-FBS	0.1519	0.1486	0.1521	0.1474	0.1506	0.1401	0.165	0.1635	0.1675	0.1478	0.1374	0.1582	0.152	0.1468	0.152	0.57311	0.955864	0.556055	0.799059	0.973481	0.706258	0.323856	0.244826	0.949866	0.41583	0.659357	0.514804	0.510095	0.445908	0.558033
	rs739881	ABCA7	19	1006458	T/a		0.473	0.4727	0.473	0.4675	0.4633	0.4774	0.4653	0.4724	0.4536	0.4786	0.4811	0.4761	0.4731	0.4785	0.4731	0.120898	0.156661	0.192223	0.0470136	0.146159	0.152339	0.710976	0.422003	0.697622	0.830826	0.294829	0.472047	0.180083	0.412277	0.208642
	rs2240160	ABCA7	19	1011215	G/a	ADSP	0.2019	0.1982	0.202	0.2005	0.2021	0.1968	0.2108	0.2093	0.2132	0.1961	0.1847	0.2075	0.2019	0.1972	0.2019	0.99872	0.624038	0.923795	0.706031	0.413871	0.538116	0.921945	0.966667	0.875489	0.482581	0.84706	0.245689	0.862194	0.931366	0.866236
	rs10413761	ABCA7	19	1020086	A/g	ADSP	0.4457	0.4521	0.4454	0.4528	0.4513	0.4564	0.4444	0.4625	0.4147	0.4548	0.4513	0.4582	0.4454	0.4489	0.4454	0.156431	0.635205	0.124887	0.256741	0.295012	0.619096	0.64463	0.802672	0.36736	0.38072	0.832779	0.316232	0.245217	0.0583418	0.168608
	rs60583377	ABCA7	19	1021349	A/t	ADSP	0.0882	0.0874	0.0882	0.0893	0.0876	0.0932	0.0878	0.0799	0.1007	0.0906	0.0898	0.0914	0.0881	0.0888	0.0881	0.326661	0.619339	0.269314	0.0318757	0.0287705	0.490439	0.945678	0.924348	0.922701	0.213214	0.434723	0.365357	0.253445	0.537393	0.276859
	rs3752231	ABCA7	19	1043638	C/t	ADSP	0.256	0.274	0.2554	0.2667	0.2764	0.2441	0.2509	0.2638	0.2299	0.2605	0.2737	0.2475	0.2558	0.276	0.2556	0.0534423	0.136394	0.0892058	0.0661926	0.0318033	0.860434	0.839586	0.914883	0.960598	0.11033	0.334699	0.162129	0.12511	0.698981	0.1106
	rs28659974	ABCA7	19	1045765	T/c	ADSP	0.4439	0.4583	0.4434	0.4525	0.4582	0.4392	0.4552	0.4648	0.4394	0.4483	0.46	0.4367	0.4436	0.4545	0.4435	0.948454	0.483565	0.825293	0.595288	0.420935	0.81251	0.497563	0.4876	0.803304	0.803565	0.292475	0.180011	0.922399	0.0132882	0.708432
	rs4147914	ABCA7	19	1049269	G/a	ADSP	0.1429	0.1511	0.1426	0.1479	0.1478	0.1482	0.1523	0.1628	0.1354	0.1435	0.1487	0.1383	0.1427	0.1511	0.1426	0.430927	0.221304	0.589906	0.24731	0.14674	0.959008	0.376382	0.879044	0.201687	0.815399	0.818716	0.884288	0.588178	0.645027	0.625225
	rs10411696	ABCA7	19	1060487	T/g	ADSP	0.4717	0.4736	0.4716	0.476	0.4777	0.472	0.4803	0.4762	0.487	0.469	0.474	0.4641	0.4716	0.4676	0.4716	0.869961	0.929533	0.883549	0.897873	0.878132	0.979214	0.32787	0.598861	0.02259	0.299524	0.0726714	0.762363	0.718587	0.297925	0.804458
	rs76527008	ABCA7	19	1060668	G/a	ADSP	0.2972	0.3095	0.2968	0.309	0.314	0.2974	0.3052	0.3032	0.3084	0.3094	0.3137	0.3051	0.2968	0.3044	0.2967	0.37662	0.157649	0.242344	0.37734	0.540713	0.474949	0.590004	0.767809	0.651077	0.273904	0.204542	0.806035	0.225961	0.505747	0.197359
	rs4147923	ABCA7	19	1062701	C/t	ADSP	0.3802	0.3862	0.38	0.3853	0.3882	0.3785	0.3857	0.3796	0.3956	0.3837	0.3908	0.3767	0.38	0.3839	0.3799	0.818966	0.404046	0.692969	0.408791	0.579002	0.525701	0.981699	0.362264	0.25567	0.848705	0.231636	0.336595	0.709289	0.577229	0.66148
	rs4807499	ABCA7	19	1063930	C/t	ADSP	0.3772	0.3679	0.3775	0.3742	0.3687	0.3872	0.3596	0.3584	0.3616	0.3838	0.371	0.3965	0.3773	0.3693	0.3774	0.529938	0.364605	0.41909	0.176455	0.0426086	0.565649	0.759759	0.976094	0.676674	0.415112	0.222396	0.980704	0.346234	0.165835	0.425965
	rs4147937	ABCA7	19	1065677	G/a	ADGC3;ADSP	0.0746	0.0663	0.0749	0.0702	0.0649	0.0824	0.0732	0.0712	0.0766	0.0692	0.0665	0.0718	0.0748	0.0657	0.0749	0.597513	0.502224	0.698291	0.956485	0.293173	0.197395	0.229058	0.116343	0.709548	0.656022	0.925465	0.543597	0.665367	0.604282	0.633206
	rs1610096	ABCA7	19	1067822	A/g	ADSP	0.4907	0.483	0.491	0.4859	0.4848	0.4885	0.4927	0.4879	0.5006	0.475	0.4754	0.4745	0.491	0.4835	0.4911	0.904586	0.723952	0.955439	0.618219	0.959279	0.336334	0.982675	0.638396	0.599044	0.270489	0.118432	0.981483	0.94834	0.841276	0.966919
	rs2269846	ABCA7	19	1075720	C/g		0.4112	0.4078	0.4113	0.4093	0.4138	0.3987	0.4115	0.4076	0.4178	0.4019	0.3959	0.4078	0.4113	0.4082	0.4114	0.124608	0.634419	0.141968	0.779856	0.563056	0.72481	0.157185	0.080025	0.913906	0.384207	0.21525	0.980879	0.133192	0.954974	0.131982
	rs2240052	ABCA7	19	1076781	A/c	ADSP	0.3639	0.3605	0.364	0.3643	0.3635	0.3663	0.3531	0.3539	0.3517	0.3733	0.3672	0.3794	0.3638	0.3559	0.3639	0.606253	0.770563	0.642134	0.656024	0.569007	0.977705	0.585756	0.833148	0.514279	0.61123	0.565176	0.192705	0.56276	0.736021	0.583714
	rs2074453	ABCA7	19	1080189	G/c		0.3266	0.3138	0.3271	0.3179	0.3178	0.3184	0.3331	0.3244	0.3473	0.3126	0.3007	0.3244	0.3269	0.3127	0.3271	0.291929	0.590678	0.340495	0.480678	0.624019	0.529963	0.572211	0.390981	0.846704	0.293842	0.423058	0.443963	0.295614	0.626614	0.318313
	rs10439143	ABCA7	19	1098066	A/g	ADGC3;ADSP	0.4556	0.4698	0.455	0.4714	0.4747	0.4639	0.4777	0.4811	0.4722	0.4723	0.4621	0.4823	0.4548	0.4641	0.4547	0.606913	0.294478	0.475558	0.0358639	0.443002	0.00835439	0.472875	0.0914852	0.342394	0.242646	0.656892	0.0391204	0.872653	0.280785	0.782018
	rs62131210	ABCA7	19	1100379	C/t	ADSP	0.2071	0.2058	0.2072	0.1979	0.1955	0.2032	0.2099	0.2142	0.2027	0.2107	0.2166	0.2048	0.2072	0.2073	0.2072	0.318904	0.461833	0.38498	0.703276	0.570536	0.138106	0.973964	0.595783	0.481167	0.537619	0.160297	0.546224	0.319941	0.455175	0.278125
	rs35080285	ABCA7	19	1101067	G/a	ADSP	0.2985	0.2984	0.2985	0.2905	0.2897	0.2924	0.2988	0.302	0.2936	0.3006	0.3058	0.2954	0.2986	0.3023	0.2986	0.670863	0.201118	0.854672	0.691462	0.788312	0.300551	0.979364	0.180114	0.0989535	0.984445	0.261751	0.231999	0.617765	0.714082	0.642444
	rs17526264	ABCA7	19	1103768	A/t	ADSP	0.0541	0.0553	0.054	0.0558	0.0563	0.0547	0.0566	0.0621		0.0557	0.0554	0.056	0.054	0.0513	0.054	0.295397	0.548668	0.22939	0.946066	0.471549	0.258035	0.130501	0.417811	0.175018	0.0728005	0.911731	0.0202142	0.141665	0.303833	0.111101
	rs4807542	ABCA7	19	1104078	G/a	ADGC3;ADSP	0.1677	0.1759	0.1674	0.1776	0.1818	0.1678	0.1831	0.1885	0.1743	0.1799	0.1652	0.1944	0.1672	0.1701	0.1672	0.0821236	0.434935	0.109304	0.137379	0.144975	0.609395	0.856671	0.753937	0.427582	0.25445	0.83324	0.112	0.153547	0.771998	0.141242
	rs11878692	ABCA7	19	1185924	A/g	ADGC1-3;ADSP;LOAD-FBS	0.1612	0.1596	0.1612	0.1557	0.1549	0.1577	0.1685	0.1688	0.1681	0.1563	0.1625	0.1501	0.1613	0.1592	0.1613	0.0291761	0.133278	0.0539329	0.291528	0.922418	0.0868379	0.460893	0.520698	0.754418	0.437134	0.966038	0.220863	0.0158618	0.0130171	0.0310858
	rs1076230	ABCA7	19	1244900	A/g	ADGC1-3;ADSP;LOAD-FBS	0.4684	0.4676	0.4684	0.4681	0.4653	0.4747	0.4735	0.4754	0.4703	0.4755	0.4697	0.4812	0.4683	0.4656	0.4683	0.425135	0.104027	0.259389	0.297001	0.252291	0.896447	0.4205	0.524179	0.597785	0.348593	0.441345	0.562279	0.321562	0.0892685	0.239807
	rs114072046	CLU	8	27400540	G/a		0.0498	0.0544	0.0497	0.0571	0.0564	0.0587	0.0592	0.0693	0.0426	0.0559	0.0579	0.0539	0.0495	0.0435	0.0496	0.99225	0.00307357	0.535989	0.552081	0.690187	0.556821	0.000900601	0.000172391	0.825626	0.24267	0.166237	0.735998	0.511527	0.742853	0.496278
	rs66924402	CLU	8	27400592	A/c		0.2152	0.2007	0.2158	0.2024	0.2005	0.207	0.2061	0.1942	0.2256	0.1955	0.1869	0.204	0.2158	0.2123	0.2159	0.979164	0.516385	0.900272	0.643668	0.411039	0.663621	0.766596	0.759408	0.394559	0.695733	0.730815	0.8587	0.887026	0.84913	0.867991
	rs1042064	CLU	8	27402132	T/c	ADGC1-3;ADSP;LOAD-FBS	0.2747	0.2643	0.2751	0.2689	0.2663	0.2752	0.2739	0.2714	0.2781	0.2598	0.2528	0.2668	0.275	0.266	0.2751	0.48329	0.6973	0.423282	0.677381	0.500072	0.769634	0.978321	0.754517	0.760136	0.685421	0.406482	0.16448	0.54002	0.442322	0.486787
	rs7341557	CLU	8	27402777	G/a	ADGC3;ADSP	0.1113	0.0932	0.1119	0.0943	0.0953	0.0918	0.0965	0.0852	0.115	0.088	0.0836	0.0925	0.1121	0.1003	0.1122	0.213176	0.354413	0.300032	0.479089	0.256734	0.697511	0.495058	0.331251	0.931395	0.385838	0.705372	0.370216	0.321548	0.801291	0.309704
	rs10096092	CLU	8	27403777	A/g	ADGC1-3;ADSP;LOAD-FBS	0.1096	0.1122	0.1095	0.112	0.1091	0.1188	0.1146	0.1143	0.115	0.1123	0.1065	0.118	0.1095	0.1185	0.1094	0.78311	0.467832	0.666558	0.410821	0.759528	0.352706	0.560198	0.311449	0.797826	0.0528916	0.160091	0.200771	0.542573	0.695427	0.513405
	rs34319290	CLU	8	27405207	C/t	ADGC3;ADSP;LOAD-FBS	0.0581	0.0622	0.0579	0.0616	0.0628	0.0587	0.0653	0.0659	0.0643	0.0607	0.066	0.0555	0.0579	0.0576	0.0579	0.502791	0.0744078	0.768588	0.123076	0.16949	0.288719	0.929541	0.433365	0.665083	0.428788	0.777415	0.148807	0.685623	0.0523827	0.849305
	rs55986679	CLU	8	27406353	A/t	ADSP	0.1997	0.2104	0.1993	0.2109	0.2113	0.21	0.2136	0.215	0.2114	0.2162	0.215	0.2174	0.1991	0.2045	0.1991	0.445239	0.870213	0.422394	0.429182	0.459572	0.724877	0.113371	0.539251	0.0659574	0.370647	0.389419	0.708545	0.407838	0.520471	0.444475
	rs2640724	CLU	8	27415576	G/a	ADSP	0.2724	0.2522	0.2731	0.2564	0.253	0.2643	0.2519	0.2426	0.267	0.2508	0.2439	0.2576	0.2732	0.2604	0.2733	0.385991	0.175184	0.240632	0.723	0.543748	0.763886	0.752594	0.526475	0.753975	0.947799	0.974866	0.975891	0.312103	0.210908	0.249896
	rs1873933	CLU	8	27417422	G/a	ADGC1-3;ADSP;LOAD-FBS	0.5088	0.4881	0.5095	0.4883	0.4811	0.5051	0.4864	0.4769	0.5019	0.4972	0.4938	0.5005	0.5095	0.4975	0.5097	0.0809293	0.178708	0.138272	0.354808	0.597596	0.363317	0.00386514	0.0186396	0.0993805	0.908579	0.727289	0.871304	0.0994888	0.0777124	0.143337
	rs7845904	CLU	8	27422249	T/a	ADSP	0.0755	0.0743	0.0756	0.0752	0.0756	0.0743	0.0723	0.0708	0.0748	0.0732	0.0736	0.0729	0.0756	0.0746	0.0756	0.293107	0.579662	0.235067	0.443331	0.855343	0.108221	0.935684	0.344028	0.158974	0.0178209	0.670447	0.00410473	0.372522	0.32397	0.312556
	rs59953408	CLU	8	27422491	A/g	ADSP	0.0485	0.0593	0.0482	0.0576	0.0648	0.0409	0.0568	0.0636	0.0457	0.0552	0.0546	0.0558	0.0482	0.0539	0.0481	0.890426	0.00435327	0.579064	0.212502	0.181758	0.866577	0.365211	0.733096	0.16331	0.0689605	0.0897046	0.323861	0.708225	0.0146653	0.483886
	rs17466060	CLU	8	27422740	G/a	ADSP	0.422	0.4392	0.4214	0.4358	0.4429	0.4193	0.4343	0.4413	0.4227	0.4396	0.4432	0.4359	0.4214	0.4315	0.4213	0.123677	0.847118	0.132497	0.0580583	0.116924	0.274257	0.365088	0.800941	0.0782794	0.880906	0.832168	0.981227	0.0803232	0.0205103	0.132545
	rs4732724	CLU	8	27423062	G/c	ADSP	0.3408	0.3534	0.3403	0.3532	0.3558	0.3471	0.3554	0.3573	0.3523	0.3568	0.3575	0.356	0.3402	0.3463	0.3402	0.475354	0.341028	0.366305	0.464282	0.540592	0.709576	0.943297	0.350452	0.204996	0.400966	0.527088	0.596136	0.366635	0.983977	0.361461
	rs56869726	CLU	8	27427673	A/g	ADSP	0.1287	0.131	0.1286	0.1268	0.1294	0.1205	0.1317	0.1313	0.1323	0.1284	0.1336	0.1233	0.1287	0.131	0.1287	0.100137	0.180488	0.16004	0.0668958	0.385745	0.0316831	0.275062	0.250495	0.702115	0.256211	0.80197	0.148116	0.0904217	0.0183126	0.150058
	rs7831810	CLU	8	27430506	A/g	ADSP	0.4335	0.4533	0.4327	0.4468	0.4531	0.4321	0.4477	0.4538	0.4376	0.4505	0.454	0.4469	0.4328	0.4527	0.4326	0.218194	0.870906	0.20852	0.21056	0.279806	0.508416	0.912615	0.190378	0.069254	0.829494	0.557892	0.796801	0.152962	0.0348166	0.23153
	rs17057419	CLU	8	27437388	A/g	ADGC1-3;ADSP;LOAD-FBS	0.1458	0.1558	0.1454	0.1537	0.1581	0.1435	0.1629	0.1654	0.1588	0.154	0.1571	0.1509	0.1454	0.1481	0.1453	0.000263631	0.0336012	0.00108209	0.722317	0.823193	0.267347	0.842554	0.803041	0.555483	0.156699	0.510644	0.161521	0.000320663	0.00343331	0.000987862
	rs881146	CLU	8	27444277	A/g	ADGC1-3;ADSP;LOAD-FBS	0.0733	0.0766	0.0732	0.0782	0.0767	0.0817	0.077	0.081	0.0705	0.0746	0.0765	0.0727	0.0732	0.0748	0.0732	0.138536	0.202435	0.215586	0.182768	0.253829	0.437011	0.0177336	0.0114698	0.505197	0.592985	0.934978	0.66913	0.244072	0.646148	0.218611
	rs17466684	CLU	8	27452847	G/a	ADSP	0.1747	0.1795	0.1745	0.1819	0.1817	0.1823	0.1765	0.1741	0.1805	0.1843	0.1893	0.1794	0.1744	0.1734	0.1744	0.139981	0.00609395	0.339228	0.0728954	0.0916225	0.45958	0.0399394	0.361035	0.0282835	0.312934	0.472262	0.504083	0.352154	0.0528842	0.465294
	rs2279591	CLU	8	27453763	C/t	ADGC3;ADSP	0.265	0.2747	0.2647	0.2817	0.281	0.2833	0.2784	0.2767	0.2812	0.2799	0.2791	0.2807	0.2644	0.2639	0.2644	0.374757	0.00166692	0.124243	0.00088853	0.00449129	0.0900091	0.433914	0.863136	0.129194	0.404137	0.236336	0.977142	0.1114	0.0791744	0.072794
	rs9331916	CLU	8	27462150	C/t	ADSP	0.1968	0.2061	0.1964	0.203	0.2042	0.2002	0.2073	0.2063	0.2089	0.2058	0.2125	0.1992	0.1964	0.2042	0.1963	0.629705	0.0053267	0.944499	0.301521	0.063232	0.310887	0.920902	0.582829	0.36667	0.200708	0.175737	0.637362	0.854474	0.0201605	0.937668
	rs9331888	CLU	8	27468862	C/g	ADSP	0.2779	0.2974	0.2772	0.2942	0.2979	0.2856	0.3007	0.3043	0.2948	0.2994	0.3061	0.2928	0.2771	0.2886	0.2769	0.321604	0.307402	0.44433	0.280566	0.319359	0.679232	0.127301	0.253199	0.331408	0.177299	0.396461	0.301158	0.428807	0.438356	0.479326
	rs73231005	CLU	8	27470778	C/g	ADSP	0.2827	0.2909	0.2824	0.2865	0.2855	0.2887	0.2817	0.2774	0.2886	0.2936	0.2994	0.2879	0.2825	0.2978	0.2823	0.402257	0.256004	0.277317	0.958376	0.392941	0.154736	0.537701	0.70485	0.579708	0.514144	0.524132	0.799583	0.400845	0.215293	0.323801
	rs9314349	CLU	8	27474202	A/g	ADGC1-3;ADSP;LOAD-FBS	0.3771	0.3796	0.377	0.3763	0.3717	0.3869	0.377	0.3853	0.3634	0.3873	0.3872	0.3874	0.3769	0.3814	0.3769	0.748622	0.590971	0.826665	0.534363	0.623166	0.722062	0.445706	0.502705	0.0368078	0.616275	0.419011	0.902974	0.819849	0.148382	0.94136
	rs56025648	CLU	8	27474587	C/g	ADSP	0.0547	0.0561	0.0546	0.0594	0.0573	0.0645	0.0617	0.0678	0.0519	0.0539	0.0546	0.0531	0.0545	0.0505	0.0546	0.429945	0.0769755	0.662017	0.408337	0.937106	0.236986	0.0033579	0.101931	0.00266873	0.37616	0.212995	0.908116	0.587556	0.217916	0.680909
	rs520192	CLU	8	27479111	C/a	ADSP	0.0625	0.0616	0.0625	0.0628	0.0654	0.0567	0.0577	0.0545	0.063	0.0611	0.0592	0.063	0.0625	0.0619	0.0625	0.953978	0.873564	0.98972	0.672577	0.626466	0.715698	0.189172	0.343785	0.18064	0.521053	0.465383	0.770557	0.873608	0.308402	0.966416
	rs484458	CLU	8	27484952	G/a	ADGC1-2;ADSP;LOAD-FBS	0.2348	0.2291	0.2351	0.2294	0.2303	0.2275	0.2216	0.2169	0.2293	0.2252	0.2261	0.2244	0.2352	0.2351	0.2352	0.884562	0.852524	0.911053	0.30488	0.325521	0.7398	0.728793	0.391311	0.586173	0.104831	0.572424	0.0898889	0.885044	0.527434	0.936577
	rs525716	CLU	8	27485120	C/g	ADSP	0.1553	0.1454	0.1557	0.1471	0.1452	0.1516	0.1474	0.1397	0.1601	0.1341	0.132	0.1362	0.1559	0.1564	0.1558	0.301797	0.708589	0.254848	0.590286	0.607635	0.879715	0.515034	0.323063	0.845637	0.340524	0.879215	0.301884	0.341571	0.389011	0.291781
	rs492587	CLU	8	27488689	T/c	ADSP	0.3612	0.3577	0.3613	0.3642	0.36	0.3741	0.3603	0.3645	0.3535	0.3562	0.3524	0.3601	0.3612	0.3554	0.3612	0.650322	0.782288	0.684463	0.128328	0.108448	0.718539	0.409979	0.160912	0.67344	0.463432	0.939107	0.280234	0.813385	0.796453	0.789181
	rs472707	CLU	8	27491654	C/g	ADSP	0.2851	0.282	0.2853	0.2825	0.2846	0.2775	0.2671	0.2623	0.275	0.2812	0.2845	0.278	0.2854	0.2862	0.2854	0.695637	0.360188	0.825433	0.0282548	0.0522054	0.315585	0.760249	0.496782	0.202718	0.128085	0.346309	0.2611	0.921421	0.436138	0.986484
	rs12549671	CLU	8	27500084	A/g	ADSP	0.265	0.2652	0.265	0.2576	0.2573	0.2583	0.2622	0.2668	0.2546	0.2637	0.2653	0.2622	0.2652	0.2735	0.2651	0.189939	0.274258	0.262564	0.0425976	0.0476833	0.476827	0.325752	0.646269	0.287295	0.145	0.199959	0.454818	0.245755	0.450253	0.277147
	rs10503815	CLU	8	27503560	G/a	ADGC1-3;ADSP;LOAD-FBS	0.0806	0.0721	0.081	0.0706	0.069	0.0743	0.0657	0.0594	0.076	0.0718	0.0722	0.0713	0.0811	0.0812	0.0811	0.845648	0.966486	0.854131	0.115683	0.466847	0.0706032	0.929536	0.708677	0.900672	0.758285	0.664808	0.335964	0.973731	0.670192	0.984144
	rs36046209	CLU	8	27520595	C/t	ADSP	0.1299	0.1333	0.1298	0.1322	0.1339	0.1283	0.1352	0.137	0.1323	0.126	0.1309	0.1212	0.1299	0.1325	0.1298	0.917567	0.992319	0.924092	0.0235772	0.22649	0.0169038	0.335444	0.527068	0.403952	0.576584	0.00898767	0.0568445	0.804524	0.722014	0.783153
	Abbreviations: ABCA7 = Adenosine triphosphate Binding Cassette subfamily A member 7 gene; CLU = Clusterin gene; AD = Alzheimer's Disease; ADGC = Alzheimer's Disease Genetics Consortium initiative; ADSP = Alzheimer's Disease Sequencing Project; LOAD-FBS = Late-Onset Alzheimer's Disease Family-Based Study; UKB = United Kingdom Biobank; SNP = single-nucleotide polymorphism; Position = position of SN…

## Sheet: S3
	Table S3. 25 CLU AD-associated SNP pairs whose comprising SNPs were not associated with AD individually.
	SNPs								Summary Statistics											Single SNP Model										CompG Model
	SNP Pair	sample	SNP1	SNP2	Allele1	Allele2	Position1	Position2	n_all	n_case	n_control	n_MM_case	n_MM_control	n_mM_case	n_mM_control	n_Mm_case	n_Mm_control	n_mm_case	n_mm_control	beta_SNP1	se_SNP1	pval_SNP1	qval_SNP1	effect_dir_SNP1	beta_SNP2	se_SNP2	pval_SNP2	qval_SNP2	effect_dir_SNP2	beta_mM	se_mM	pval_mM	qval_mM	effect_dir_mM	beta_Mm	se_Mm	pval_Mm	qval_Mm	effect_dir_Mm	beta_mm	se_mm	pval_mm	qval_mm	effect_dir_mm	pval_diff_mM_Mm	qval_diff_mM_Mm	pval_diff_mM_mm	qval_diff_mM_mm	pval_diff_Mm_mm
	34	meta-analysis	rs66924402	rs10096092	C	G	27400592	27403777	270350	9633	260717	6128	160087	1455	46671	16	277	2034	53682	-0.0587949	0.0305538	0.0543158	0.0828756	----	0.0413147	0.0356703	0.246767	0.256903	--++	-0.148274	0.0418858	0.000400189	0.00340551	+---	-0.110611	0.397217	0.780656	0.654349	-+-+	0.0109055	0.0367241	0.766499	0.423774	---+	0.924875	0.608137	0.00426954	0.32801	0.760656
	39	meta-analysis	rs66924402	rs7845904	C	A	27400592	27422249	270350	9633	260717	5142	132175	3110	90666	1002	28189	379	9687	-0.0587949	0.0305538	0.0543158	0.0828756	----	-0.0197498	0.0421811	0.639631	0.361465	--++	-0.0800269	0.032741	0.0145159	0.0468816	----	-0.0710018	0.0500085	0.155667	0.415163	--+-	0.00792716	0.0781805	0.919236	0.455244	--++	0.879984	0.596745	0.299414	0.987135	0.395065
	51	meta-analysis	rs66924402	rs73231005	C	G	27400592	27470778	270350	9633	260717	3377	88546	1491	45608	2767	71818	1998	54745	-0.0587949	0.0305538	0.0543158	0.0828756	----	0.0453422	0.0295751	0.125246	0.155871	--++	-0.120943	0.0449033	0.00707276	0.0282591	+---	0.0132993	0.0375839	0.723447	0.63991	+-++	-0.000801295	0.0407058	0.984295	0.47023	--++	0.0218757	0.105744	0.0474476	0.719062	0.799103
	60	meta-analysis	rs66924402	rs10503815	C	A	27400592	27503560	270350	9633	260717	5447	140597	2848	79625	697	19767	641	20728	-0.0587949	0.0305538	0.0543158	0.0828756	----	-0.0398269	0.0416312	0.338739	0.258426	--++	-0.087407	0.0335932	0.00927021	0.034546	----	-0.123024	0.0586211	0.0358502	0.252416	--+-	-0.0157657	0.0571346	0.782594	0.427446	--++	0.598089	0.538194	0.279737	0.987135	0.190099
	149	meta-analysis	rs34319290	rs7845904	T	A	27405207	27422249	270350	9633	260717	7215	196078	1037	26763	1267	35324	114	2552	0.0446825	0.0466194	0.337834	0.258426	+++-	-0.0197498	0.0421811	0.639631	0.361465	--++	0.000515963	0.0495718	0.991695	0.776688	+-+-	-0.0537716	0.0442722	0.224531	0.464967	--+-	0.386192	0.133468	0.00380955	0.0217017	++++	0.414041	0.469139	0.0067518	0.334889	0.00175546
	184	meta-analysis	rs55986679	rs9331916	T	T	27406353	27462150	270350	9633	260717	3451	99227	2667	69126	2552	67993	963	24371	0.0460613	0.0306434	0.132803	0.155871	++++	0.0219644	0.0307883	0.475599	0.31551	+--+	0.0987867	0.037399	0.00825572	0.0310641	++++	0.0788313	0.0377561	0.0368059	0.254064	+-++	0.0241021	0.0537276	0.653722	0.393292	+++-	0.707287	0.570341	0.253921	0.987135	0.4046
	185	meta-analysis	rs55986679	rs9331888	T	G	27406353	27468862	270350	9633	260717	2653	78668	2121	57632	3350	88552	1509	35865	0.0460613	0.0306434	0.132803	0.155871	++++	0.0599769	0.0295711	0.0425369	0.0796397	++++	0.103172	0.04188	0.0137583	0.0448082	++++	0.10529	0.0374572	0.00493974	0.0712784	+-++	0.102937	0.0475814	0.0305111	0.0744028	++++	0.969932	0.614996	0.997046	0.997402	0.969011
	291	meta-analysis	rs17466060	rs881146	A	G	27422740	27444277	270350	9633	260717	2272	67286	5950	156707	763	20182	648	16542	0.0691304	0.0314697	0.0280401	0.0611198	++++	0.0359933	0.0419897	0.391339	0.271413	-+-+	0.0899002	0.035116	0.0104645	0.0375521	++++	0.094255	0.0605538	0.119578	0.380414	++-+	0.109082	0.0643137	0.0898695	0.133749	++++	0.950394	0.613739	0.7935	0.994392	0.866704
	292	meta-analysis	rs17466060	rs17466684	A	A	27422740	27452847	270350	9633	260717	1423	42936	5103	134804	1612	44532	1495	38445	0.0691304	0.0314697	0.0280401	0.0611198	++++	-0.0101886	0.0317775	0.748497	0.40788	+-+-	0.103548	0.0424917	0.0148139	0.0474488	++++	0.0584859	0.0515863	0.2569	0.487894	+-++	0.0864513	0.0539097	0.108795	0.148113	+++-	0.500156	0.492674	0.803309	0.994392	0.707812
	293	meta-analysis	rs17466060	rs2279591	A	T	27422740	27453763	270350	9633	260717	1279	38454	3847	102359	1756	49014	2751	70890	0.0691304	0.0314697	0.0280401	0.0611198	++++	-0.00703219	0.0296729	0.812664	0.416282	++--	0.118067	0.045946	0.0101789	0.0372166	+-++	0.0658177	0.0521143	0.206607	0.448737	+-++	0.09082	0.0486714	0.0620437	0.10905	++++	0.452024	0.480198	0.683948	0.994392	0.72587
	294	meta-analysis	rs17466060	rs9331916	A	T	27422740	27462150	270350	9633	260717	1390	42553	4728	125800	1645	44915	1870	47449	0.0691304	0.0314697	0.0280401	0.0611198	++++	0.0219644	0.0307883	0.475599	0.31551	+--+	0.119549	0.0433672	0.00583912	0.0248403	++++	0.0988985	0.0516679	0.0556048	0.311974	+-++	0.126779	0.0511449	0.0131817	0.0437266	++++	0.759498	0.580628	0.914142	0.994392	0.70135
	295	meta-analysis	rs17466060	rs9331888	A	G	27422740	27468862	270350	9633	260717	1172	37231	3602	99069	1863	50237	2996	74180	0.0691304	0.0314697	0.0280401	0.0611198	++++	0.0599769	0.0295711	0.0425369	0.0796397	++++	0.148681	0.0473038	0.00167162	0.00943519	++++	0.155937	0.0525744	0.00301666	0.0530995	++++	0.179466	0.0488667	0.000240137	0.0037705	++++	0.918279	0.608137	0.65081	0.994392	0.743066
	297	meta-analysis	rs17466060	rs9314349	A	G	27422740	27474202	270350	9633	260717	1051	32720	2667	68515	1984	54748	3931	104734	0.0691304	0.0314697	0.0280401	0.0611198	++++	0.00665127	0.030324	0.826385	0.416282	-+++	0.161181	0.0516566	0.00180698	0.00951471	++++	0.110285	0.0538006	0.0403767	0.273352	++++	0.12471	0.0491115	0.0111068	0.039434	++++	0.494985	0.492674	0.608868	0.994392	0.843024
	304	meta-analysis	rs17466060	rs12549671	A	G	27422740	27500084	270350	9633	260717	1387	41481	3839	99463	1648	45987	2759	73786	0.0691304	0.0314697	0.0280401	0.0611198	++++	0.0305067	0.0296754	0.303944	0.258426	++-+	0.113963	0.0448496	0.0110537	0.0387727	++++	0.0912913	0.0517013	0.0774385	0.345341	++++	0.125172	0.0471514	0.00793837	0.0328011	++++	0.740462	0.578339	0.863239	0.994392	0.628249
	306	meta-analysis	rs17466060	rs36046209	A	T	27422740	27520595	270350	9633	260717	2736	77733	4497	119707	299	9735	2101	53542	0.0691304	0.0314697	0.0280401	0.0611198	++++	0.0682853	0.0343743	0.0469755	0.0796397	++++	0.0383892	0.0348224	0.270277	0.378155	+++-	-0.0629458	0.0879208	0.47403	0.573055	++--	0.116049	0.0419237	0.00563823	0.0271006	++++	0.283908	0.408196	0.154166	0.976657	0.0661146
	314	meta-analysis	rs4732724	rs9331888	C	G	27423062	27468862	270350	9633	260717	1952	58579	2822	77721	2055	54972	2804	69445	0.0486076	0.0299172	0.104218	0.144562	++++	0.0599769	0.0295711	0.0425369	0.0796397	++++	0.0679796	0.0422135	0.107316	0.210059	+-++	0.0821278	0.0454185	0.0705683	0.334697	+-++	0.112124	0.0427851	0.00877639	0.0349131	++++	0.819512	0.585214	0.462663	0.994392	0.630703
	325	meta-analysis	rs4732724	rs36046209	C	T	27423062	27520595	270350	9633	260717	3494	98550	3739	98890	513	15001	1887	48276	0.0486076	0.0299172	0.104218	0.144562	++++	0.0682853	0.0343743	0.0469755	0.0796397	++++	0.021163	0.0340327	0.534044	0.577364	++++	-0.00365094	0.0697762	0.958271	0.6999	+-+-	0.102152	0.0413995	0.0136068	0.0445097	++++	0.749249	0.578339	0.130735	0.976657	0.192211
	380	meta-analysis	rs881146	rs9331888	G	G	27444277	27468862	270350	9633	260717	4234	121452	540	14848	3988	102541	871	21876	0.0359933	0.0419897	0.391339	0.271413	-+-+	0.0599769	0.0295711	0.0425369	0.0796397	++++	-0.086208	0.0674865	0.201457	0.311064	-++-	0.0310843	0.0320435	0.332015	0.519929	++++	0.139852	0.0537378	0.00925496	0.0353158	++-+	0.116411	0.278725	0.00878169	0.395974	0.0821331
	389	meta-analysis	rs881146	rs12549671	G	G	27444277	27500084	270350	9633	260717	4451	119678	775	21266	3771	104315	636	15458	0.0359933	0.0419897	0.391339	0.271413	-+-+	0.0305067	0.0296754	0.303944	0.258426	++-+	-0.0529584	0.056674	0.350077	0.447777	-++-	0.00179819	0.0320812	0.955301	0.6999	-+-+	0.154571	0.0620223	0.0126963	0.0437266	++-+	0.400458	0.469139	0.0135072	0.478541	0.0286818
	394	meta-analysis	rs17466684	rs9331888	A	G	27452847	27468862	270350	9633	260717	4565	128987	209	7313	1961	48753	2898	75664	-0.0101886	0.0317775	0.748497	0.40788	+-+-	0.0599769	0.0295711	0.0425369	0.0796397	++++	-0.288231	0.100769	0.00423216	0.0193827	----	0.0651849	0.0393307	0.0974481	0.376988	++++	0.0331774	0.0345781	0.337311	0.285341	+-++	0.00108635	0.024603	0.00255385	0.316677	0.541075
	431	meta-analysis	rs9331888	rs73231005	G	G	27468862	27470778	270350	9633	260717	1638	50605	3230	83549	3136	85695	1629	40868	0.0599769	0.0295711	0.0425369	0.0796397	++++	0.0453422	0.0295751	0.125246	0.155871	--++	0.102039	0.0437758	0.0197563	0.0598185	++++	0.0916904	0.0436437	0.0356512	0.252416	+-++	0.151029	0.0503471	0.00270195	0.0181819	+-++	0.867047	0.59184	0.462766	0.994392	0.373162
	434	meta-analysis	rs9331888	rs520192	G	A	27468862	27479111	270350	9633	260717	4335	123873	4147	105278	439	12427	712	19139	0.0599769	0.0295711	0.0425369	0.0796397	++++	-0.00729452	0.0456501	0.873045	0.416282	+---	0.080112	0.0315322	0.0110648	0.0387727	++++	0.0857025	0.0716405	0.231585	0.473999	+-++	-0.00389905	0.0591883	0.947477	0.459971	+---	0.943061	0.612817	0.210313	0.987135	0.334944
	441	meta-analysis	rs9331888	rs36046209	G	T	27468862	27520595	270350	9633	260717	3259	95450	3974	101990	1515	40850	885	22427	0.0599769	0.0295711	0.0425369	0.0796397	++++	0.0682853	0.0343743	0.0469755	0.0796397	++++	0.0643952	0.034141	0.0592742	0.138388	++++	0.0697612	0.0449618	0.120766	0.380414	++++	0.159463	0.0556869	0.00418892	0.0229438	++++	0.924276	0.608137	0.145549	0.976657	0.210093
	442	meta-analysis	rs73231005	rs9314349	G	G	27470778	27474202	270350	9633	260717	1534	45111	2184	56124	3334	89043	2581	70439	0.0453422	0.0295751	0.125246	0.155871	--++	0.00665127	0.030324	0.826385	0.416282	-+++	0.120926	0.0480119	0.0117797	0.0407622	++++	0.0773288	0.0445206	0.082401	0.345341	++++	0.0751977	0.0461276	0.103057	0.142778	-+++	0.505509	0.493825	0.492194	0.994392	0.973482
	451	meta-analysis	rs73231005	rs36046209	G	T	27470778	27520595	270350	9633	260717	4440	120934	2793	76506	428	13220	1972	50057	0.0453422	0.0295751	0.125246	0.155871	--++	0.0682853	0.0343743	0.0469755	0.0796397	++++	0.00331199	0.0348375	0.92426	0.767123	--++	-0.0443736	0.0751297	0.554771	0.597256	++--	0.0964428	0.0394509	0.0145001	0.0467822	+-++	0.564739	0.529727	0.07681	0.825688	0.0970273
	Abbreviations: CLU = Clusterin gene; AD = Alzheimer's Disease; Case = AD-affected group; Control = AD-unaffected group; CompG = compound genotype; ADGC = Alzheimer's Disease Genetics Consortium initiative; ADSP = Alzheimer's Disease Sequencing Project; LOAD-FBS = Late-Onset Alzheimer's Disease Family-Based Study; UKB = United Kingdom Biobank; SNP = single-nucleotide polymorphism; Position 1 and 2…
[truncated: 31 more columns]

## Sheet: S4
	Table S4. 147 CLU AD-associated SNP pairs whose comprising SNPs were associated with AD individually.
	SNPs								Summary Statistics											Single SNP Model										CompG Model
	SNP Pair	sample	SNP1	SNP2	Allele1	Allele2	Position1	Position2	n_all	n_case	n_control	n_MM_case	n_MM_control	n_mM_case	n_mM_control	n_Mm_case	n_Mm_control	n_mm_case	n_mm_control	beta_SNP1	se_SNP1	pval_SNP1	qval_SNP1	effect_dir_SNP1	beta_SNP2	se_SNP2	pval_SNP2	qval_SNP2	effect_dir_SNP2	beta_mM	se_mM	pval_mM	qval_mM	effect_dir_mM	beta_Mm	se_Mm	pval_Mm	qval_Mm	effect_dir_Mm	beta_mm	se_mm	pval_mm	qval_mm	effect_dir_mm	pval_diff_mM_Mm	qval_diff_mM_Mm	pval_diff_mM_mm	qval_diff_mM_mm	pval_diff_Mm_mm
	3	meta-analysis	rs114072046	rs7341557	A	A	27400540	27402777	270350	9633	260717	7023	183175	908	22493	1604	52267	98	2782	-0.0271352	0.0507446	0.592829	0.347902	-++-	-0.156091	0.0379927	3.98311e-05	0.000202582	----	-0.058536	0.0544824	0.282643	0.390188	-+--	-0.167262	0.0393884	2.17164e-05	0.00326311	+---	-0.0752093	0.138499	0.587109	0.368948	--++	0.105827	0.261427	0.9108	0.994392	0.522632
	7	meta-analysis	rs114072046	rs2640724	A	A	27400540	27415576	270350	9633	260717	4853	124299	556	13333	3774	111143	450	11942	-0.0271352	0.0507446	0.592829	0.347902	-++-	-0.122312	0.0297325	3.89311e-05	0.000202582	----	0.0215143	0.0693225	0.756294	0.692715	+++-	-0.112005	0.0312544	0.00033882	0.0184361	----	-0.196038	0.0738367	0.00793048	0.0328011	-+--	0.0791135	0.224839	0.0317104	0.630211	0.29461
	8	meta-analysis	rs114072046	rs1873933	A	A	27400540	27417422	270350	9633	260717	2285	57206	269	5702	6342	178236	737	19573	-0.0271352	0.0507446	0.592829	0.347902	-++-	-0.118812	0.0337449	0.000430079	0.00164055	----	0.0999683	0.0989863	0.312533	0.415889	-+++	-0.10157	0.0354774	0.00419704	0.0671608	----	-0.175812	0.0641377	0.00612233	0.0282734	-+--	0.0552834	0.187419	0.0193805	0.565453	0.31111
	10	meta-analysis	rs114072046	rs59953408	A	G	27400540	27422491	270350	9633	260717	7826	217135	713	19066	801	18307	293	6209	-0.0271352	0.0507446	0.592829	0.347902	-++-	0.202973	0.0491658	3.65388e-05	0.000202582	++++	-0.059705	0.0587671	0.309649	0.415252	-++-	0.216786	0.0562627	0.000116632	0.0102649	++++	0.128327	0.0950522	0.176992	0.200758	+++-	0.00067766	0.0191755	0.0924549	0.865238	0.423218
	14	meta-analysis	rs114072046	rs7831810	A	G	27400540	27430506	270350	9633	260717	2518	73713	358	10345	6109	161729	648	14930	-0.0271352	0.0507446	0.592829	0.347902	-++-	0.109552	0.0319886	0.000615441	0.00187809	++++	-0.0512551	0.0816793	0.530321	0.575877	-+--	0.102276	0.0338948	0.002549	0.0473683	++++	0.106049	0.0685872	0.122057	0.161501	+++-	0.08254	0.229389	0.14025	0.976657	0.960667
	33	meta-analysis	rs66924402	rs7341557	C	A	27400592	27402777	270350	9633	260717	6051	157452	1880	48216	93	2912	1609	52137	-0.0587949	0.0305538	0.0543158	0.0828756	----	-0.156091	0.0379927	3.98311e-05	0.000202582	----	0.0221729	0.03816	0.561206	0.589436	--++	-0.165028	0.149534	0.26976	0.500648	----	-0.149961	0.0399606	0.000174932	0.00308738	----	0.225122	0.366868	0.00183759	0.316677	0.922453
	37	meta-analysis	rs66924402	rs2640724	C	A	27400592	27415576	270350	9633	260717	3787	95893	1622	41739	2357	64471	1867	58614	-0.0587949	0.0305538	0.0543158	0.0828756	----	-0.122312	0.0297325	3.89311e-05	0.000202582	----	-0.000364177	0.0432771	0.993286	0.776688	+--+	-0.0858634	0.0383931	0.0253238	0.212263	----	-0.165769	0.0403709	4.0231e-05	0.00105281	----	0.13944	0.299328	0.0051937	0.32801	0.151499
	38	meta-analysis	rs66924402	rs1873933	C	A	27400592	27417422	270350	9633	260717	1583	38948	971	23960	4561	121416	2518	76393	-0.0587949	0.0305538	0.0543158	0.0828756	----	-0.118812	0.0337449	0.000430079	0.00164055	----	-0.0285917	0.0595952	0.631395	0.631961	---+	-0.103089	0.0430387	0.016608	0.162409	----	-0.174815	0.0467336	0.000183521	0.00308738	----	0.31086	0.424318	0.053513	0.719062	0.258911
	40	meta-analysis	rs66924402	rs59953408	C	G	27400592	27422491	270350	9633	260717	5339	142616	3200	93585	805	17748	289	6768	-0.0587949	0.0305538	0.0543158	0.0828756	----	0.202973	0.0491658	3.65388e-05	0.000202582	++++	-0.0587349	0.0320649	0.0669888	0.149209	----	0.169305	0.0584884	0.00379557	0.0636287	++++	0.207752	0.0900159	0.021002	0.0595956	++++	0.000628931	0.0191755	0.00529049	0.32801	0.720228
	62	meta-analysis	rs1042064	rs7341557	C	A	27402132	27402777	259580	3022	256558	5220	136915	2711	68753	0	12	1702	55037	-0.0725886	0.0296683	0.0144181	0.0366655	----	-0.156091	0.0379927	3.98311e-05	0.000202582	----	-0.0120948	0.0346634	0.727147	0.687353	-+--	NA	NA	NA	NA	NA	-0.159366	0.0397638	6.12825e-05	0.00144334	----	NA	NA	0.0052416	0.32801	NA
	63	meta-analysis	rs1042064	rs10096092	C	G	27402132	27403777	266636	7784	258852	5218	136921	2365	69837	2	6	2048	53953	-0.0725886	0.0296683	0.0144181	0.0366655	----	0.0413147	0.0356703	0.246767	0.256903	--++	-0.131775	0.0362389	0.000276595	0.00261457	----	NA	NA	NA	NA	NA	-0.00104699	0.0373963	0.977664	0.468965	---+	NA	NA	0.0120591	0.470348	NA
	65	meta-analysis	rs1042064	rs55986679	C	T	27402132	27406353	270350	9633	260717	3709	99375	2294	67845	1511	37552	2119	55945	-0.0725886	0.0296683	0.0144181	0.0366655	----	0.0460613	0.0306434	0.132803	0.155871	++++	-0.104325	0.0383132	0.00647032	0.0266771	----	0.0345391	0.0449592	0.442349	0.56785	+++-	-0.0150373	0.0394894	0.703357	0.406957	-+--	0.0187308	0.100521	0.104635	0.917685	0.407392
	66	meta-analysis	rs1042064	rs2640724	C	A	27402132	27415576	270350	9633	260717	3299	84017	2110	53615	1921	52910	2303	70175	-0.0725886	0.0296683	0.0144181	0.0366655	----	-0.122312	0.0297325	3.89311e-05	0.000202582	----	0.000327163	0.0409196	0.993621	0.776688	++--	-0.0569705	0.0416651	0.171518	0.436054	----	-0.17373	0.039105	8.88546e-06	0.000523181	----	0.32652	0.426	0.00210368	0.316677	0.0410198
	67	meta-analysis	rs1042064	rs1873933	C	A	27402132	27417422	270350	9633	260717	1351	33974	1203	28934	3869	102953	3210	94856	-0.0725886	0.0296683	0.0144181	0.0366655	----	-0.118812	0.0337449	0.000430079	0.00164055	----	0.0022754	0.0582002	0.968814	0.770996	-+-+	-0.070994	0.0463815	0.125855	0.381246	----	-0.171378	0.047505	0.000309077	0.00454966	----	0.324858	0.426	0.0208066	0.573336	0.130541
	68	meta-analysis	rs1042064	rs7845904	C	A	27402132	27422249	270350	9633	260717	4339	111765	3913	111076	881	25162	500	12714	-0.0725886	0.0296683	0.0144181	0.0366655	----	-0.0197498	0.0421811	0.639631	0.361465	--++	-0.088105	0.0319977	0.00589663	0.0248403	----	-0.0661432	0.0531114	0.212996	0.454447	--+-	-0.0537198	0.0699093	0.442238	0.317551	--+-	0.723196	0.578339	0.654706	0.994392	0.887472
	69	meta-analysis	rs1042064	rs59953408	C	G	27402132	27422491	270350	9633	260717	4687	124839	3852	111362	533	12088	561	12428	-0.0725886	0.0296683	0.0144181	0.0366655	----	0.202973	0.0491658	3.65388e-05	0.000202582	++++	-0.0847568	0.0313416	0.00684508	0.0276343	----	0.166563	0.0704565	0.0180759	0.163128	++++	0.159558	0.0681096	0.0191465	0.0570813	++-+	0.00111761	0.024603	0.00111952	0.316677	0.943012
	70	meta-analysis	rs1042064	rs17466060	C	A	27402132	27422740	270350	9633	260717	1708	46343	1327	41125	3512	90584	3086	82665	-0.0725886	0.0296683	0.0144181	0.0366655	----	0.0691304	0.0314697	0.0280401	0.0611198	++++	-0.137207	0.0518893	0.00818794	0.0310641	----	0.0272638	0.0425346	0.521536	0.584543	+++-	-0.0156978	0.0434432	0.717845	0.41036	+++-	0.0142333	0.0911462	0.0725747	0.823559	0.479804
	71	meta-analysis	rs1042064	rs4732724	C	C	27402132	27423062	270350	9633	260717	2220	59055	1787	54496	3000	77872	2626	69294	-0.0725886	0.0296683	0.0144181	0.0366655	----	0.0486076	0.0299172	0.104218	0.144562	++++	-0.124894	0.0455917	0.00615497	0.0256498	----	0.00745345	0.0407097	0.854729	0.676182	-+-+	-0.0273774	0.0419918	0.51442	0.344197	-+--	0.0303639	0.126015	0.115654	0.926374	0.55148
	72	meta-analysis	rs1042064	rs56869726	C	G	27402132	27427673	270350	9633	260717	3871	101119	3421	96923	1349	35808	992	26867	-0.0725886	0.0296683	0.0144181	0.0366655	----	0.021364	0.0346823	0.537899	0.328293	+-++	-0.0849021	0.033958	0.0124121	0.0418397	----	-0.00608258	0.0461186	0.895071	0.683616	+-+-	-0.0369664	0.052141	0.478343	0.331354	+-+-	0.168749	0.322241	0.441079	0.994392	0.657283
	73	meta-analysis	rs1042064	rs7831810	C	G	27402132	27430506	270350	9633	260717	1588	43711	1288	40347	3632	93216	3125	83443	-0.0725886	0.0296683	0.0144181	0.0366655	----	0.109552	0.0319886	0.000615441	0.00187809	++++	-0.113659	0.0533517	0.0331404	0.0904503	----	0.0828682	0.0435817	0.0572434	0.311974	++++	0.0273895	0.0447163	0.540195	0.352163	++++	0.00433367	0.0406742	0.0427454	0.706724	0.374275
	74	meta-analysis	rs1042064	rs17057419	C	G	27402132	27437388	270350	9633	260717	3687	97414	3206	93197	1533	39513	1207	30593	-0.0725886	0.0296683	0.0144181	0.0366655	----	0.036652	0.0331855	0.269394	0.256903	+++-	-0.0843575	0.0347515	0.0152055	0.0483039	----	0.0123544	0.0443675	0.780663	0.654349	+-++	-0.0266721	0.0494879	0.589914	0.369515	++--	0.0861532	0.23523	0.340115	0.987135	0.557085
	80	meta-analysis	rs1042064	rs73231005	C	G	27402132	27470778	270350	9633	260717	2779	72463	2089	61691	2441	64464	2324	62099	-0.0725886	0.0296683	0.0144181	0.0366655	----	0.0453422	0.0295751	0.125246	0.155871	--++	-0.146646	0.0422002	0.000510841	0.00395965	----	-0.0172921	0.0403725	0.668422	0.617431	--++	-0.0202444	0.0408007	0.61977	0.379871	---+	0.0267678	0.11572	0.0312879	0.630211	0.95898
	83	meta-analysis	rs1042064	rs520192	C	A	27402132	27479111	270350	9633	260717	4544	117831	3938	111320	676	19096	475	12470	-0.0725886	0.0296683	0.0144181	0.0366655	----	-0.00729452	0.0456501	0.873045	0.416282	+---	-0.077912	0.0315803	0.0136209	0.0447368	----	-0.0301442	0.0592271	0.61078	0.606611	+---	-0.0657959	0.071487	0.357369	0.290629	+---	0.476668	0.486455	0.876796	0.994392	0.700953
	89	meta-analysis	rs1042064	rs10503815	C	A	27402132	27503560	270350	9633	260717	4651	121139	3644	99083	569	15788	769	24707	-0.0725886	0.0296683	0.0144181	0.0366655	----	-0.0398269	0.0416312	0.338739	0.258426	--++	-0.0919072	0.0323327	0.00447544	0.0200937	----	-0.113332	0.0650923	0.0816676	0.345341	--+-	-0.0584983	0.0536346	0.275413	0.25164	--++	0.768164	0.580628	0.593713	0.994392	0.515611
	90	meta-analysis	rs1042064	rs36046209	C	T	27402132	27520595	270350	9633	260717	4167	109360	3066	88080	1053	27567	1347	35710	-0.0725886	0.0296683	0.0144181	0.0366655	----	0.0682853	0.0343743	0.0469755	0.0796397	++++	-0.0972577	0.0344012	0.00469626	0.0206829	----	0.041736	0.0505962	0.409437	0.56785	+-+-	0.0137585	0.0456451	0.763091	0.423774	+++-	0.0231014	0.105744	0.0521002	0.719062	0.681388
	91	meta-analysis	rs7341557	rs10096092	A	G	27402777	27403777	270350	9633	260717	6081	158055	1502	48703	1850	47613	200	6346	-0.156091	0.0379927	3.98311e-05	0.000202582	----	0.0413147	0.0356703	0.246767	0.256903	--++	-0.153417	0.0412801	0.000202008	0.00208867	+---	0.0242949	0.0382999	0.525862	0.585841	---+	-0.122246	0.0975403	0.210101	0.219532	---+	0.00160002	0.027668	0.768529	0.994392	0.161986
	92	meta-analysis	rs7341557	rs34319290	A	T	27402777	27405207	270350	9633	260717	6884	179869	1598	51533	1047	25799	104	3516	-0.156091	0.0379927	3.98311e-05	0.000202582	----	0.0446825	0.0466194	0.337834	0.258426	+++-	-0.151599	0.0393822	0.000118388	0.00163867	----	0.0330814	0.0492393	0.50168	0.577199	+-+-	-0.16706	0.148028	0.259079	0.240506	+---	0.00339993	0.0364921	0.919602	0.994392	0.199514
	93	meta-analysis	rs7341557	rs55986679	A	T	27402777	27406353	270350	9633	260717	4721	125242	1282	41978	3210	80426	420	13071	-0.156091	0.0379927	3.98311e-05	0.000202582	----	0.0460613	0.0306434	0.132803	0.155871	++++	-0.140236	0.0446735	0.00169456	0.00943519	+---	0.036413	0.0334838	0.276825	0.507573	++++	-0.14715	0.0728138	0.0432899	0.0849645	+---	0.00155567	0.027668	0.935492	0.994392	0.0219972
	94	meta-analysis	rs7341557	rs2640724	A	A	27402777	27415576	270350	9633	260717	5172	130705	237	6927	2759	74963	1465	48122	-0.156091	0.0379927	3.98311e-05	0.000202582	----	-0.122312	0.0297325	3.89311e-05	0.000202582	----	-0.194402	0.10261	0.0581488	0.138259	+---	-0.0963727	0.034381	0.00506178	0.0712784	-+--	-0.190461	0.0417689	5.11828e-06	0.000401823	----	0.365009	0.443803	0.971625	0.997402	0.0820007
	95	meta-analysis	rs7341557	rs1873933	A	A	27402777	27417422	270350	9633	260717	2472	60723	82	2185	5459	144945	1620	52864	-0.156091	0.0379927	3.98311e-05	0.000202582	----	-0.118812	0.0337449	0.000430079	0.00164055	----	-0.264454	0.179382	0.140414	0.250792	++--	-0.0966377	0.0354484	0.00640779	0.0805305	----	-0.22204	0.0457019	1.18313e-06	0.000139327	----	0.358736	0.441401	0.818772	0.994392	0.0301466
	96	meta-analysis	rs7341557	rs7845904	A	A	27402777	27422249	270350	9633	260717	6716	172710	1536	50131	1215	32958	166	4918	-0.156091	0.0379927	3.98311e-05	0.000202582	----	-0.0197498	0.0421811	0.639631	0.361465	--++	-0.170075	0.0402989	2.43929e-05	0.00137478	----	-0.0465756	0.0454819	0.305814	0.519929	--+-	-0.100087	0.109596	0.361119	0.290629	--+-	0.042118	0.159875	0.548929	0.994392	0.652012
	97	meta-analysis	rs7341557	rs59953408	A	G	27402777	27422491	270350	9633	260717	6993	185100	1546	51101	938	20568	156	3948	-0.156091	0.0379927	3.98311e-05	0.000202582	----	0.202973	0.0491658	3.65388e-05	0.000202582	++++	-0.163826	0.0398099	3.86813e-05	0.00137478	----	0.172917	0.0535821	0.00125031	0.0315977	++++	0.151875	0.119702	0.20452	0.216978	++-+	4.5429e-07	0.000141403	0.0123277	0.470348	0.87253
	98	meta-analysis	rs7341557	rs17466060	A	A	27402777	27422740	270350	9633	260717	2184	58753	851	28715	5747	146915	851	26334	-0.156091	0.0379927	3.98311e-05	0.000202582	----	0.0691304	0.0314697	0.0280401	0.0611198	++++	-0.144517	0.0569102	0.0111047	0.0387727	+---	0.0473582	0.0361966	0.190751	0.436054	+++-	-0.103012	0.0576551	0.0739884	0.121013	+---	0.00444294	0.0406742	0.608414	0.994392	0.0271844
	99	meta-analysis	rs7341557	rs4732724	A	C	27402777	27423062	270350	9633	260717	3023	80316	984	33235	4908	125352	718	21814	-0.156091	0.0379927	3.98311e-05	0.000202582	----	0.0486076	0.0299172	0.104218	0.144562	++++	-0.15858	0.0518114	0.00220815	0.0112605	----	0.0251786	0.0336646	0.454506	0.56785	++++	-0.114683	0.0596938	0.0547082	0.101073	+---	0.00293925	0.0338843	0.578653	0.994392	0.0412692
	100	meta-analysis	rs7341557	rs56869726	A	G	27402777	27427673	270350	9633	260717	5847	151123	1445	46919	2084	54545	257	8130	-0.156091	0.0379927	3.98311e-05	0.000202582	----	0.021364	0.0346823	0.537899	0.328293	+-++	-0.15801	0.0416942	0.000150808	0.00166992	----	0.00521553	0.0373592	0.888972	0.683616	+-+-	-0.142537	0.0918357	0.120641	0.160529	+-+-	0.00354986	0.0368313	0.878074	0.994392	0.136149
	101	meta-analysis	rs7341557	rs7831810	A	G	27402777	27430506	270350	9633	260717	2051	56165	825	27893	5880	149503	877	27156	-0.156091	0.0379927	3.98311e-05	0.000202582	----	0.109552	0.0319886	0.000615441	0.00187809	++++	-0.119341	0.0579588	0.0394877	0.102711	----	0.0947734	0.0371137	0.0106617	0.121076	++++	-0.05802	0.0580186	0.317299	0.274746	+---	0.00186407	0.0282087	0.454616	0.994392	0.0265236
	102	meta-analysis	rs7341557	rs17057419	A	G	27402777	27437388	270350	9633	260717	5525	145533	1368	45078	2406	60135	334	9971	-0.156091	0.0379927	3.98311e-05	0.000202582	----	0.036652	0.0331855	0.269394	0.256903	+++-	-0.166993	0.042583	8.79632e-05	0.00137478	----	0.0137024	0.0359525	0.703111	0.631441	+-+-	-0.0916329	0.0831322	0.270351	0.249701	+---	0.00118564	0.024603	0.419768	0.994392	0.244837
	103	meta-analysis	rs7341557	rs881146	A	G	27402777	27444277	270350	9633	260717	6683	174014	1539	49979	1248	31654	163	5070	-0.156091	0.0379927	3.98311e-05	0.000202582	----	0.0359933	0.0419897	0.391339	0.271413	-+-+	-0.153564	0.0401468	0.000130739	0.00166992	----	0.0249569	0.0450135	0.579283	0.600505	-+-+	-0.139054	0.114372	0.224057	0.223832	+---	0.00307861	0.0342234	0.904717	0.994392	0.182076
	104	meta-analysis	rs7341557	rs17466684	A	A	27402777	27452847	270350	9633	260717	5259	136298	1267	41442	2672	69370	435	13607	-0.156091	0.0379927	3.98311e-05	0.000202582	----	-0.0101886	0.0317775	0.748497	0.40788	+-+-	-0.144786	0.0439391	0.000983715	0.0061492	----	-0.0115736	0.0346727	0.738534	0.643885	+-+-	-0.207914	0.0742563	0.00511094	0.0253895	+---	0.0173133	0.0979813	0.464381	0.994392	0.0165845
	105	meta-analysis	rs7341557	rs2279591	A	T	27402777	27453763	270350	9633	260717	4058	105763	1068	35050	3873	99905	634	19999	-0.156091	0.0379927	3.98311e-05	0.000202582	----	-0.00703219	0.0296729	0.812664	0.416282	++--	-0.168935	0.0481335	0.000448595	0.00362205	----	-0.0243901	0.0327992	0.457106	0.56785	----	-0.167727	0.0627492	0.00751818	0.0326711	+---	0.0130789	0.0896447	0.987816	0.997402	0.042928
	106	meta-analysis	rs7341557	rs9331916	A	T	27402777	27462150	270350	9633	260717	4883	126864	1235	41489	3048	78804	467	13560	-0.156091	0.0379927	3.98311e-05	0.000202582	----	0.0219644	0.0307883	0.475599	0.31551	+--+	-0.178114	0.0447272	6.82695e-05	0.00137478	----	-0.00508718	0.0336551	0.879852	0.683616	+--+	-0.101248	0.0720321	0.159846	0.194282	+---	0.00199379	0.0282087	0.364636	0.987135	0.226484
	107	meta-analysis	rs7341557	rs9331888	A	G	27402777	27468862	270350	9633	260717	3727	100155	1047	36145	4204	105513	655	18904	-0.156091	0.0379927	3.98311e-05	0.000202582	----	0.0599769	0.0295711	0.0425369	0.0796397	++++	-0.186148	0.0491012	0.000149983	0.00166992	----	0.0275001	0.032817	0.402039	0.566139	+-++	-0.0642513	0.0615873	0.29683	0.263812	+---	0.00029738	0.0154272	0.12172	0.943331	0.188587
	108	meta-analysis	rs7341557	rs73231005	A	G	27402777	27470778	270350	9633	260717	3760	97616	1108	36538	4171	108052	594	18511	-0.156091	0.0379927	3.98311e-05	0.000202582	----	0.0453422	0.0295751	0.125246	0.155871	--++	-0.145287	0.0485407	0.00276162	0.0135481	----	0.0310196	0.0328769	0.345421	0.526843	--++	-0.128661	0.063664	0.0432868	0.0849645	----	0.00263601	0.0328197	0.835479	0.994392	0.0258435
	109	meta-analysis	rs7341557	rs9314349	A	G	27402777	27474202	270350	9633	260717	2867	72738	851	28497	5064	132930	851	26552	-0.156091	0.0379927	3.98311e-05	0.000202582	----	0.00665127	0.030324	0.826385	0.416282	-+++	-0.223575	0.0551898	5.0995e-05	0.00137478	----	-0.0355685	0.0341345	0.297406	0.519929	--+-	-0.130865	0.0562081	0.0198999	0.0578625	----	0.0037653	0.0376398	0.239231	0.987135	0.147299
	110	meta-analysis	rs7341557	rs56025648	A	G	27402777	27474587	270350	9633	260717	7050	183680	1541	49343	881	21988	161	5706	-0.156091	0.0379927	3.98311e-05	0.000202582	----	-0.0470347	0.048612	0.333268	0.258426	-++-	-0.152705	0.0400348	0.000136566	0.00166992	----	-0.045447	0.0536993	0.397372	0.561815	-+--	-0.231095	0.110977	0.0373082	0.0798809	----	0.109304	0.267893	0.5064	0.994392	0.13211
	111	meta-analysis	rs7341557	rs520192	A	A	27402777	27479111	270350	9633	260717	6940	178986	1542	50165	991	26682	160	4884	-0.156091	0.0379927	3.98311e-05	0.000202582	----	-0.00729452	0.0456501	0.873045	0.416282	+---	-0.14805	0.0398732	0.000204791	0.00208867	----	-0.00182985	0.0491675	0.970312	0.70279	+--+	-0.246953	0.120057	0.0396886	0.0827217	+---	0.0208971	0.104551	0.434325	0.994392	0.0588349
	112	meta-analysis	rs7341557	rs484458	A	A	27402777	27484952	270350	9633	260717	4854	125207	865	27340	3077	80461	837	27709	-0.156091	0.0379927	3.98311e-05	0.000202582	----	-0.0190106	0.0300595	0.527105	0.328293	----	-0.198262	0.0539846	0.000240126	0.00238625	+---	-0.0249233	0.0337108	0.45971	0.56785	++--	-0.134353	0.0516553	0.0092967	0.0353158	----	0.00645938	0.0548619	0.392354	0.987135	0.0760492
	113	meta-analysis	rs7341557	rs525716	A	G	27402777	27485120	270350	9633	260717	6025	153543	1015	32234	1906	52125	687	22815	-0.156091	0.0379927	3.98311e-05	0.000202582	----	-0.0369886	0.0329143	0.261104	0.256903	----	-0.206018	0.0498047	3.52617e-05	0.00137478	+---	-0.049898	0.0382602	0.192174	0.43614	+---	-0.115303	0.0546364	0.0348265	0.0759483	----	0.0129251	0.0896447	0.219808	0.987135	0.326802
	114	meta-analysis	rs7341557	rs492587	A	C	27402777	27488689	270350	9633	260717	3341	86112	625	20203	4590	119556	1077	34846	-0.156091	0.0379927	3.98311e-05	0.000202582	----	-0.0267659	0.030043	0.372973	0.270993	-++-	-0.198978	0.0635592	0.00174453	0.00943519	+---	-0.0337475	0.0331414	0.30854	0.519929	-+--	-0.162078	0.0492025	0.000987346	0.00930168	----	0.0211614	0.104551	0.646177	0.994392	0.030522
	115	meta-analysis	rs7341557	rs472707	A	G	27402777	27491654	270350	9633	260717	4167	108308	777	24858	3764	97360	925	30191	-0.156091	0.0379927	3.98311e-05	0.000202582	----	-0.00552585	0.0295814	0.851816	0.416282	+-+-	-0.172324	0.0565674	0.00231645	0.0116593	+---	-0.00305252	0.0328436	0.92595	0.693187	+-+-	-0.146939	0.0508693	0.00387001	0.0217017	----	0.00965869	0.0699159	0.73863	0.994392	0.0174871
	116	meta-analysis	rs7341557	rs12549671	A	G	27402777	27500084	270350	9633	260717	4142	105868	1084	35076	3789	99800	618	19973	-0.156091	0.0379927	3.98311e-05	0.000202582	----	0.0305067	0.0296754	0.303944	0.258426	++-+	-0.171167	0.0484941	0.000416104	0.00343119	----	0.0102129	0.0328081	0.75558	0.648771	+--+	-0.11273	0.061851	0.0683635	0.117526	++--	0.00194902	0.0282087	0.457165	0.994392	0.0790918
	117	meta-analysis	rs7341557	rs10503815	A	A	27402777	27503560	270350	9633	260717	7136	183886	1159	36336	795	21782	543	18713	-0.156091	0.0379927	3.98311e-05	0.000202582	----	-0.0398269	0.0416312	0.338739	0.258426	--++	-0.208936	0.046051	5.70472e-06	0.000736977	+---	-0.0690169	0.0544295	0.204796	0.447807	--+-	-0.0733173	0.060074	0.222295	0.223832	----	0.0497071	0.176695	0.0731867	0.823559	0.957693
	118	meta-analysis	rs7341557	rs36046209	A	T	27402777	27520595	270350	9633	260717	5816	151660	1417	45780	2115	54008	285	9269	-0.156091	0.0379927	3.98311e-05	0.000202582	----	0.0682853	0.0343743	0.0469755	0.0796397	++++	-0.14069	0.0420379	0.000817677	0.00555965	+---	0.0635992	0.0371794	0.0871545	0.360966	++++	-0.136767	0.0873181	0.117275	0.156937	+-+-	0.000272428	0.0154272	0.967713	0.997402	0.0347502
	121	meta-analysis	rs10096092	rs2640724	G	A	27403777	27415576	270350	9633	260717	4012	102153	1397	35479	3571	104605	653	18480	0.0413147	0.0356703	0.246767	0.256903	--++	-0.122312	0.0297325	3.89311e-05	0.000202582	----	0.0307964	0.0449244	0.493018	0.551802	---+	-0.115508	0.0335167	0.000568322	0.0222304	----	-0.108537	0.0597897	0.0694764	0.118574	---+	0.00904702	0.0670475	0.0624507	0.774389	0.918985
	122	meta-analysis	rs10096092	rs1873933	G	A	27403777	27417422	270350	9633	260717	1660	40855	894	22053	5923	165903	1156	31906	0.0413147	0.0356703	0.246767	0.256903	--++	-0.118812	0.0337449	0.000430079	0.00164055	----	-0.00626192	0.0602982	0.917289	0.767123	---+	-0.126153	0.0411274	0.00215949	0.0471479	----	-0.0968232	0.0555491	0.0813301	0.12602	---+	0.100465	0.25632	0.269331	0.987135	0.67131
	124	meta-analysis	rs10096092	rs59953408	G	G	27403777	27422491	270350	9633	260717	6640	185435	1899	50766	943	21323	151	3193	0.0413147	0.0356703	0.246767	0.256903	--++	0.202973	0.0491658	3.65388e-05	0.000202582	++++	0.0417465	0.0371226	0.260777	0.368858	---+	0.190232	0.0533903	0.000366582	0.0184361	++++	0.348307	0.124575	0.00517445	0.0253895	++++	0.0224059	0.105744	0.0183554	0.565453	0.243487
	128	meta-analysis	rs10096092	rs7831810	G	G	27403777	27430506	270350	9633	260717	2679	79252	197	4806	4904	127506	1853	49153	0.0413147	0.0356703	0.246767	0.256903	--++	0.109552	0.0319886	0.000615441	0.00187809	++++	0.0709415	0.101054	0.482671	0.542757	---+	0.112084	0.034747	0.00125657	0.0315977	++++	0.116754	0.0432852	0.00699018	0.0316604	++++	0.700232	0.570341	0.676882	0.994392	0.932953
	147	meta-analysis	rs34319290	rs2640724	T	A	27405207	27415576	270350	9633	260717	4607	117150	802	20482	3875	114252	349	8833	0.0446825	0.0466194	0.337834	0.258426	+++-	-0.122312	0.0297325	3.89311e-05	0.000202582	----	-0.0125364	0.0563972	0.82409	0.73422	+-+-	-0.131884	0.0314704	2.78072e-05	0.00326311	----	-0.0307738	0.0839989	0.714097	0.409211	+++-	0.0646094	0.209573	0.856952	0.994392	0.259662
	148	meta-analysis	rs34319290	rs1873933	T	A	27405207	27417422	270350	9633	260717	1998	49357	556	13551	6484	182045	595	15764	0.0446825	0.0466194	0.337834	0.258426	+++-	-0.118812	0.0337449	0.000430079	0.00164055	----	-0.0090958	0.0707233	0.897665	0.766132	+-+-	-0.123122	0.0373567	0.000981283	0.0287878	----	-0.0909962	0.0696558	0.191427	0.207766	+-+-	0.153977	0.313251	0.409337	0.987135	0.68442
	150	meta-analysis	rs34319290	rs59953408	T	G	27405207	27422491	270350	9633	260717	7475	208521	1064	27680	1007	22881	87	1635	0.0446825	0.0466194	0.337834	0.258426	+++-	0.202973	0.0491658	3.65388e-05	0.000202582	++++	0.0433303	0.0482959	0.369621	0.458822	+++-	0.192366	0.0511211	0.000167926	0.0118234	++++	0.404401	0.178007	0.0230971	0.0611222	++++	0.0340751	0.137744	0.0502732	0.719062	0.252257
	154	meta-analysis	rs34319290	rs7831810	T	G	27405207	27430506	270350	9633	260717	2808	82685	68	1373	5674	148717	1083	27942	0.0446825	0.0466194	0.337834	0.258426	+++-	0.109552	0.0319886	0.000615441	0.00187809	++++	0.0963212	0.197519	0.625794	0.631599	+++-	0.109758	0.0330989	0.000912993	0.0287878	++++	0.119297	0.0524237	0.0228683	0.0611222	++++	0.94651	0.613739	0.910483	0.994392	0.877718
	172	meta-analysis	rs55986679	rs2640724	T	A	27406353	27415576	270350	9633	260717	2787	72520	2622	65112	3216	94700	1008	28385	0.0460613	0.0306434	0.132803	0.155871	++++	-0.122312	0.0297325	3.89311e-05	0.000202582	----	0.0185857	0.0398847	0.641227	0.635588	+++-	-0.114899	0.0374067	0.00212911	0.0471479	----	-0.107156	0.0531407	0.0437516	0.0851608	----	0.0146414	0.0911462	0.0584288	0.762649	0.905164
	175	meta-analysis	rs55986679	rs59953408	T	G	27406353	27422491	270350	9633	260717	5481	154047	3058	82154	522	13173	572	11343	0.0460613	0.0306434	0.132803	0.155871	++++	0.202973	0.0491658	3.65388e-05	0.000202582	++++	0.0316436	0.0326423	0.332343	0.430781	+-++	0.188814	0.0695528	0.00663381	0.0805305	++++	0.238484	0.0680144	0.000454265	0.0062935	++-+	0.040791	0.15675	0.00611198	0.334889	0.609648
	179	meta-analysis	rs55986679	rs7831810	T	G	27406353	27430506	270350	9633	260717	2836	83202	40	856	3167	84018	3590	92641	0.0460613	0.0306434	0.132803	0.155871	++++	0.109552	0.0319886	0.000615441	0.00187809	++++	-0.322991	0.229672	0.159631	0.273789	---+	0.105553	0.0372582	0.00461118	0.0705796	++++	0.104985	0.0362693	0.00379633	0.0217017	++++	0.0655019	0.210188	0.0656781	0.793251	0.99129
	197	meta-analysis	rs2640724	rs1873933	A	A	27415576	27417422	264518	6479	258039	2551	62884	3	24	2858	74748	4221	123061	-0.122312	0.0297325	3.89311e-05	0.000202582	----	-0.118812	0.0337449	0.000430079	0.00164055	----	NA	NA	NA	NA	NA	-0.0603052	0.0399028	0.130711	0.381246	----	-0.154963	0.0365197	2.20274e-05	0.000864659	----	NA	NA	NA	NA	0.0801267
	198	meta-analysis	rs2640724	rs7845904	A	A	27415576	27422249	270350	9633	260717	4413	111422	3839	111419	996	26210	385	11666	-0.122312	0.0297325	3.89311e-05	0.000202582	----	-0.0197498	0.0421811	0.639631	0.361465	--++	-0.125325	0.0320117	9.04076e-05	0.00137478	----	-0.0409008	0.0512752	0.425061	0.56785	-++-	-0.172962	0.0761026	0.0230414	0.0611222	----	0.162516	0.318145	0.563949	0.994392	0.150114
	199	meta-analysis	rs2640724	rs59953408	A	G	27415576	27422491	270350	9633	260717	4609	120483	3930	115718	800	17149	294	7367	-0.122312	0.0297325	3.89311e-05	0.000202582	----	0.202973	0.0491658	3.65388e-05	0.000202582	++++	-0.103731	0.0312742	0.000910493	0.00608401	----	0.201871	0.0595032	0.000692315	0.0243724	++++	0.0334763	0.0884198	0.70498	0.406957	++-+	5.46229e-06	0.000850103	0.14348	0.976657	0.114102
	200	meta-analysis	rs2640724	rs17466060	A	A	27415576	27422740	270350	9633	260717	1010	25615	2025	61853	4399	112017	2199	61232	-0.122312	0.0297325	3.89311e-05	0.000202582	----	0.0691304	0.0314697	0.0280401	0.0611198	++++	-0.154675	0.0550355	0.00494702	0.0215424	----	-0.00652159	0.0504045	0.897053	0.683616	+++-	-0.0991861	0.0549157	0.0708949	0.120125	-++-	0.0471227	0.170553	0.475406	0.994392	0.213818
	201	meta-analysis	rs2640724	rs4732724	A	C	27415576	27423062	270350	9633	260717	1567	39961	2440	73590	3842	97671	1784	49495	-0.122312	0.0297325	3.89311e-05	0.000202582	----	0.0486076	0.0299172	0.104218	0.144562	++++	-0.150524	0.046821	0.00130495	0.00778075	----	-0.0161968	0.0438521	0.711866	0.635283	-+--	-0.109087	0.0504606	0.0306314	0.0744028	----	0.0362635	0.142879	0.5472	0.994392	0.164687
	202	meta-analysis	rs2640724	rs56869726	A	G	27415576	27427673	270350	9633	260717	3723	94627	3569	103415	1686	43005	655	19670	-0.122312	0.0297325	3.89311e-05	0.000202582	----	0.021364	0.0346823	0.537899	0.328293	+-++	-0.114755	0.0339035	0.000712381	0.00507773	----	0.00920645	0.0430524	0.83067	0.6721	+-+-	-0.146303	0.0616225	0.0175878	0.0547665	----	0.0236905	0.106869	0.653761	0.994392	0.0385729
	204	meta-analysis	rs2640724	rs17057419	A	G	27415576	27437388	270350	9633	260717	3430	89539	3463	101072	1979	48093	761	22013	-0.122312	0.0297325	3.89311e-05	0.000202582	----	0.036652	0.0331855	0.269394	0.256903	+++-	-0.114785	0.034693	0.000937626	0.0061492	----	0.0177765	0.0417106	0.669972	0.617431	+++-	-0.120571	0.0580472	0.0377899	0.0799964	----	0.0145493	0.0911462	0.931815	0.994392	0.0529286
	205	meta-analysis	rs2640724	rs881146	A	G	27415576	27444277	270350	9633	260717	5038	128096	3184	95897	371	9536	1040	27188	-0.122312	0.0297325	3.89311e-05	0.000202582	----	0.0359933	0.0419897	0.391339	0.271413	-+-+	-0.124311	0.0326038	0.000137422	0.00166992	----	0.149692	0.0755398	0.0475201	0.299846	++-+	-0.0733056	0.0504582	0.14628	0.184236	-+--	0.000867504	0.0225018	0.395871	0.987135	0.0140969
	206	meta-analysis	rs2640724	rs17466684	A	A	27415576	27452847	270350	9633	260717	3227	81326	3299	96414	2182	56306	925	26671	-0.122312	0.0297325	3.89311e-05	0.000202582	----	-0.0101886	0.0317775	0.748497	0.40788	+-+-	-0.141214	0.0358021	8.00321e-05	0.00137478	----	-0.0533699	0.0406507	0.18922	0.436054	----	-0.153536	0.0540999	0.0045396	0.0237595	----	0.104872	0.261142	0.849363	0.994392	0.138818
	207	meta-analysis	rs2640724	rs2279591	A	T	27415576	27453763	270350	9633	260717	2419	60923	2707	79890	2990	76709	1517	43195	-0.122312	0.0297325	3.89311e-05	0.000202582	----	-0.00703219	0.0296729	0.812664	0.416282	++--	-0.20488	0.0403976	3.94503e-07	0.000152894	----	-0.10897	0.0400366	0.00649365	0.0805305	-+--	-0.139454	0.0468777	0.00293141	0.0191781	----	0.0917371	0.24516	0.290389	0.987135	0.620964
	208	meta-analysis	rs2640724	rs9331916	A	T	27415576	27462150	270350	9633	260717	3019	77151	3099	91202	2390	60481	1125	31883	-0.122312	0.0297325	3.89311e-05	0.000202582	----	0.0219644	0.0307883	0.475599	0.31551	+--+	-0.141166	0.0370336	0.000137942	0.00166992	----	-0.0237437	0.0401526	0.554295	0.597256	+---	-0.108307	0.0502803	0.0312357	0.0744028	----	0.0315817	0.129345	0.598753	0.994392	0.188778
	209	meta-analysis	rs2640724	rs9331888	A	G	27415576	27468862	270350	9633	260717	2236	59077	2538	77223	3173	78555	1686	45862	-0.122312	0.0297325	3.89311e-05	0.000202582	----	0.0599769	0.0295711	0.0425369	0.0796397	++++	-0.147586	0.0417225	0.000404202	0.00340551	----	0.00703545	0.0403352	0.861532	0.676999	++-+	-0.0708986	0.0468311	0.130046	0.16646	----	0.00771199	0.0611158	0.221452	0.987135	0.207334
	210	meta-analysis	rs2640724	rs73231005	A	G	27415576	27470778	270350	9633	260717	2285	57049	2583	77105	3124	80583	1641	45980	-0.122312	0.0297325	3.89311e-05	0.000202582	----	0.0453422	0.0295751	0.125246	0.155871	--++	-0.166789	0.0419452	6.99773e-05	0.00137478	----	-0.0242322	0.0404066	0.5487	0.596501	--+-	-0.0878593	0.0467415	0.060151	0.106518	----	0.0143779	0.0911462	0.208829	0.987135	0.303102
	211	meta-analysis	rs2640724	rs9314349	A	G	27415576	27474202	270350	9633	260717	1743	42850	1975	58385	3666	94782	2249	64700	-0.122312	0.0297325	3.89311e-05	0.000202582	----	0.00665127	0.030324	0.826385	0.416282	-+++	-0.185853	0.0476419	9.57762e-05	0.00137478	----	-0.0626523	0.0426978	0.142283	0.394406	-++-	-0.146056	0.0465276	0.00169456	0.0137623	-+--	0.0541348	0.187419	0.550086	0.994392	0.186596
	212	meta-analysis	rs2640724	rs56025648	A	G	27415576	27474587	270350	9633	260717	4977	126445	3614	106578	432	11187	610	16507	-0.122312	0.0297325	3.89311e-05	0.000202582	----	-0.0470347	0.048612	0.333268	0.258426	-++-	-0.126502	0.0315421	6.05762e-05	0.00137478	----	-0.0559931	0.0755886	0.458838	0.56785	+++-	-0.134554	0.0629839	0.0326529	0.0744028	-+--	0.389322	0.460765	0.908986	0.994392	0.424601
	213	meta-analysis	rs2640724	rs520192	A	A	27415576	27479111	270350	9633	260717	4823	122012	3659	107139	586	15620	565	15946	-0.122312	0.0297325	3.89311e-05	0.000202582	----	-0.00729452	0.0456501	0.873045	0.416282	+---	-0.142012	0.0317523	7.73136e-06	0.000749095	----	-0.0818486	0.0651498	0.209002	0.448737	+---	-0.0601343	0.0632292	0.341578	0.287318	----	0.406473	0.469139	0.247186	0.987135	0.810969
	214	meta-analysis	rs2640724	rs484458	A	A	27415576	27484952	270350	9633	260717	3457	88034	2262	64513	1952	49598	1962	58572	-0.122312	0.0297325	3.89311e-05	0.000202582	----	-0.0190106	0.0300595	0.527105	0.328293	----	-0.0977415	0.0392275	0.012715	0.0421183	----	0.022262	0.0414508	0.591219	0.600505	+--+	-0.132937	0.040742	0.00110279	0.00998966	----	0.0354879	0.141616	0.533743	0.994392	0.00757914
	215	meta-analysis	rs2640724	rs525716	A	G	27415576	27485120	270350	9633	260717	4158	103663	2882	82114	1251	33969	1342	40971	-0.122312	0.0297325	3.89311e-05	0.000202582	----	-0.0369886	0.0329143	0.261104	0.256903	----	-0.128075	0.0353605	0.000292344	0.00269765	----	-0.0375858	0.0467729	0.42164	0.56785	----	-0.137447	0.0445675	0.00204225	0.015516	----	0.122766	0.289487	0.869159	0.994392	0.12218
	216	meta-analysis	rs2640724	rs492587	A	C	27415576	27488689	270350	9633	260717	2429	61564	1537	44751	2980	76068	2687	78334	-0.122312	0.0297325	3.89311e-05	0.000202582	----	-0.0267659	0.030043	0.372973	0.270993	-++-	-0.0793429	0.0470043	0.0914131	0.186464	----	0.0147424	0.0400507	0.712803	0.635283	-+++	-0.134239	0.0406977	0.000972228	0.00930168	----	0.127617	0.297047	0.377273	0.987135	0.0090767
	217	meta-analysis	rs2640724	rs472707	A	G	27415576	27491654	270350	9633	260717	3041	76902	1903	56264	2368	60730	2321	66821	-0.122312	0.0297325	3.89311e-05	0.000202582	----	-0.00552585	0.0295814	0.851816	0.416282	+-+-	-0.142708	0.0422012	0.000720596	0.00507773	----	-0.00979985	0.0401654	0.807241	0.663979	+---	-0.113378	0.039908	0.00449757	0.0237595	----	0.0225302	0.105744	0.613571	0.994392	0.0673507
	218	meta-analysis	rs2640724	rs12549671	A	G	27415576	27500084	270350	9633	260717	2711	68192	2515	72752	2698	69440	1709	50333	-0.122312	0.0297325	3.89311e-05	0.000202582	----	0.0305067	0.0296754	0.303944	0.258426	++-+	-0.146958	0.0402978	0.000265528	0.00257271	----	-0.00657774	0.0398484	0.86889	0.680883	--+-	-0.0947253	0.0444716	0.0331701	0.0744028	----	0.0132482	0.0896447	0.384112	0.987135	0.139892
	219	meta-analysis	rs2640724	rs10503815	A	A	27415576	27503560	270350	9633	260717	4854	122328	3441	97894	555	15304	783	25191	-0.122312	0.0297325	3.89311e-05	0.000202582	----	-0.0398269	0.0416312	0.338739	0.258426	--++	-0.135485	0.0324551	2.98593e-05	0.00137478	----	-0.077942	0.0646381	0.227886	0.469156	--+-	-0.109535	0.0536969	0.0413621	0.0848319	--+-	0.426278	0.473873	0.679179	0.994392	0.706942
	220	meta-analysis	rs2640724	rs36046209	A	T	27415576	27520595	270350	9633	260717	3846	98285	3387	99155	1563	39347	837	23930	-0.122312	0.0297325	3.89311e-05	0.000202582	----	0.0682853	0.0343743	0.0469755	0.0796397	++++	-0.112295	0.0340665	0.000979505	0.0061492	----	0.0615883	0.044095	0.162498	0.417564	+++-	-0.0729546	0.055223	0.186471	0.206188	--+-	0.00180498	0.0282087	0.54431	0.994392	0.0569263
	221	meta-analysis	rs1873933	rs7845904	A	A	27417422	27422249	270350	9633	260717	2175	53888	6077	168953	379	9020	1002	28856	-0.118812	0.0337449	0.000430079	0.00164055	----	-0.0197498	0.0421811	0.639631	0.361465	--++	-0.12329	0.0365196	0.000735522	0.00509036	----	-0.0473237	0.0823705	0.565614	0.59976	--++	-0.134452	0.0552835	0.015014	0.0477855	--+-	0.399173	0.469139	0.866215	0.994392	0.37979
	222	meta-analysis	rs1873933	rs59953408	A	G	27417422	27422491	270350	9633	260717	2004	51457	6535	184744	550	11451	544	13065	-0.118812	0.0337449	0.000430079	0.00164055	----	0.202973	0.0491658	3.65388e-05	0.000202582	++++	-0.0844038	0.0368983	0.0221682	0.0650876	----	0.223399	0.0740573	0.0025565	0.0473683	++++	0.0564475	0.0728156	0.438215	0.316593	++--	0.000199138	0.0154272	0.0844436	0.854776	0.107947
	224	meta-analysis	rs1873933	rs4732724	A	C	27417422	27423062	270350	9633	260717	405	9707	3602	103844	2149	53201	3477	93965	-0.118812	0.0337449	0.000430079	0.00164055	----	0.0486076	0.0299172	0.104218	0.144562	++++	-0.221345	0.0774228	0.00425101	0.0193827	----	-0.100703	0.0801654	0.209046	0.448737	----	-0.183641	0.0777218	0.0181375	0.0547665	----	0.279037	0.407764	0.731082	0.994392	0.457607
	225	meta-analysis	rs1873933	rs56869726	A	G	27417422	27427673	270350	9633	260717	1683	42488	5609	155554	871	20420	1470	42255	-0.118812	0.0337449	0.000430079	0.00164055	----	0.021364	0.0346823	0.537899	0.328293	+-++	-0.107283	0.0404923	0.00806164	0.0309345	----	0.0305287	0.0616214	0.620302	0.606703	+-++	-0.111896	0.0520009	0.0314124	0.0744028	--+-	0.0616198	0.204042	0.944204	0.994392	0.0773313
	227	meta-analysis	rs1873933	rs17057419	A	G	27417422	27437388	270350	9633	260717	1484	39025	5409	151586	1070	23883	1670	46223	-0.118812	0.0337449	0.000430079	0.00164055	----	0.036652	0.0331855	0.269394	0.256903	+++-	-0.108118	0.0421837	0.0103762	0.0375521	----	0.0307281	0.0595268	0.60571	0.605783	+-+-	-0.0975994	0.0517476	0.0592859	0.105781	--+-	0.0570284	0.190869	0.874807	0.994392	0.103742
	228	meta-analysis	rs1873933	rs881146	A	G	27417422	27444277	270350	9633	260717	2333	56840	5889	167153	221	6068	1190	30656	-0.118812	0.0337449	0.000430079	0.00164055	----	0.0359933	0.0419897	0.391339	0.271413	-+-+	-0.128904	0.0358823	0.00032764	0.00295304	----	0.00206328	0.0981516	0.983229	0.706405	-+-+	-0.0696991	0.0525387	0.184634	0.205119	-+--	0.210127	0.353901	0.352081	0.987135	0.519187
	229	meta-analysis	rs1873933	rs17466684	A	A	27417422	27452847	270350	9633	260717	2436	60007	4090	117733	118	2901	2989	80076	-0.118812	0.0337449	0.000430079	0.00164055	----	-0.0101886	0.0317775	0.748497	0.40788	+-+-	-0.148967	0.0371931	6.19602e-05	0.00137478	----	-0.223867	0.147046	0.127903	0.381246	-+--	-0.102092	0.03992	0.0105457	0.0382115	----	0.621437	0.539561	0.390271	0.987135	0.424165
	230	meta-analysis	rs1873933	rs2279591	A	T	27417422	27453763	270350	9633	260717	1783	43920	3343	96893	771	18988	3736	100916	-0.118812	0.0337449	0.000430079	0.00164055	----	-0.00703219	0.0296729	0.812664	0.416282	++--	-0.207987	0.0423293	8.9441e-07	0.00017332	----	-0.178045	0.0654441	0.00651693	0.0805305	++--	-0.139436	0.0415808	0.00079829	0.00895309	----	0.700858	0.570341	0.247968	0.987135	0.618523
	231	meta-analysis	rs1873933	rs9331916	A	T	27417422	27462150	270350	9633	260717	2103	51335	4015	117018	451	11573	3064	80791	-0.118812	0.0337449	0.000430079	0.00164055	----	0.0219644	0.0307883	0.475599	0.31551	+--+	-0.153402	0.0392943	9.46473e-05	0.00137478	----	-0.0377553	0.0754059	0.616586	0.606703	+---	-0.0880171	0.0415463	0.0341304	0.0753783	----	0.173808	0.324185	0.252877	0.987135	0.559353
	232	meta-analysis	rs1873933	rs9331888	A	G	27417422	27468862	270350	9633	260717	1552	39467	3222	96833	1002	23441	3857	100976	-0.118812	0.0337449	0.000430079	0.00164055	----	0.0599769	0.0295711	0.0425369	0.0796397	++++	-0.174807	0.0447773	9.46411e-05	0.00137478	----	-0.00722014	0.0597132	0.903759	0.687174	-+-+	-0.074353	0.0438958	0.0902936	0.133749	----	0.0247444	0.110029	0.109148	0.917685	0.365022
	233	meta-analysis	rs1873933	rs73231005	A	G	27417422	27470778	270350	9633	260717	768	18548	4100	115606	1786	44360	2979	82203	-0.118812	0.0337449	0.000430079	0.00164055	----	0.0453422	0.0295751	0.125246	0.155871	--++	-0.147825	0.0590111	0.0122438	0.0418397	--+-	-0.0223037	0.0644363	0.72924	0.640353	--++	-0.115139	0.0605648	0.0572898	0.10344	--+-	0.150835	0.310923	0.699096	0.994392	0.293809
	234	meta-analysis	rs1873933	rs9314349	A	G	27417422	27474202	270350	9633	260717	1214	28689	2504	72546	1340	34219	4575	125263	-0.118812	0.0337449	0.000430079	0.00164055	----	0.00665127	0.030324	0.826385	0.416282	-+++	-0.208423	0.0512292	4.73289e-05	0.00137478	----	-0.0968066	0.0582561	0.0965647	0.376988	-+--	-0.148574	0.0476441	0.00181833	0.0142753	-+--	0.150213	0.310923	0.392285	0.987135	0.49154
	235	meta-analysis	rs1873933	rs56025648	A	G	27417422	27474587	270350	9633	260717	2338	57960	6253	175063	216	4948	826	22746	-0.118812	0.0337449	0.000430079	0.00164055	----	-0.0470347	0.048612	0.333268	0.258426	-++-	-0.104526	0.0353776	0.0031309	0.0151677	----	0.0845731	0.105601	0.423207	0.56785	++++	-0.175031	0.0599996	0.00353191	0.0213293	-+--	0.0895193	0.242296	0.311428	0.987135	0.0325632
	236	meta-analysis	rs1873933	rs520192	A	A	27417422	27479111	270350	9633	260717	2274	55214	6208	173937	280	7694	871	23872	-0.118812	0.0337449	0.000430079	0.00164055	----	-0.00729452	0.0456501	0.873045	0.416282	+---	-0.144555	0.0357971	5.38681e-05	0.00137478	----	-0.176535	0.0940521	0.0605195	0.313315	+---	-0.0958601	0.0577892	0.0971583	0.13953	----	0.75065	0.578339	0.473786	0.994392	0.464881
	237	meta-analysis	rs1873933	rs484458	A	A	27417422	27484952	270350	9633	260717	1541	38765	4178	113782	1013	24143	2901	84027	-0.118812	0.0337449	0.000430079	0.00164055	----	-0.0190106	0.0300595	0.527105	0.328293	----	-0.0680786	0.0433337	0.116176	0.218569	----	0.0786314	0.0597864	0.188441	0.436054	++++	-0.116964	0.0455579	0.0102471	0.0377096	----	0.0469351	0.170553	0.436864	0.994392	0.00926327
	238	meta-analysis	rs1873933	rs525716	A	G	27417422	27485120	270350	9633	260717	1849	45017	5191	140760	705	17891	1888	57049	-0.118812	0.0337449	0.000430079	0.00164055	----	-0.0369886	0.0329143	0.261104	0.256903	----	-0.103071	0.0396954	0.00941659	0.0347572	----	0.00344459	0.0650674	0.957781	0.6999	+++-	-0.15522	0.0470288	0.000965047	0.00930168	----	0.162271	0.318145	0.396792	0.987135	0.0481216
	240	meta-analysis	rs1873933	rs472707	A	G	27417422	27491654	270350	9633	260717	1364	33510	3580	99656	1190	29398	3499	98153	-0.118812	0.0337449	0.000430079	0.00164055	----	-0.00552585	0.0295814	0.851816	0.416282	+-+-	-0.103974	0.0463349	0.0248351	0.0723695	----	0.0188788	0.0583376	0.746232	0.643885	+--+	-0.115495	0.0464644	0.012931	0.0437266	----	0.0991411	0.255032	0.860624	0.994392	0.0715876
	241	meta-analysis	rs1873933	rs12549671	A	G	27417422	27500084	270350	9633	260717	1542	36783	3684	104161	1012	26125	3395	93648	-0.118812	0.0337449	0.000430079	0.00164055	----	0.0305067	0.0296754	0.303944	0.258426	++-+	-0.158621	0.0445971	0.000375459	0.00330713	----	-0.0255154	0.0592205	0.666575	0.617431	+---	-0.0986394	0.0451319	0.0288462	0.0738469	----	0.0725812	0.219476	0.344478	0.987135	0.326057
	242	meta-analysis	rs1873933	rs10503815	A	A	27417422	27503560	270350	9633	260717	2252	55548	6043	164674	302	7360	1036	33135	-0.118812	0.0337449	0.000430079	0.00164055	----	-0.0398269	0.0416312	0.338739	0.258426	--++	-0.100499	0.0362306	0.00553931	0.0238536	----	0.0723548	0.0884971	0.413588	0.56785	-+++	-0.162004	0.0533658	0.00239962	0.0171262	--+-	0.0706692	0.219476	0.340324	0.987135	0.0233422
	243	meta-analysis	rs1873933	rs36046209	A	T	27417422	27520595	270350	9633	260717	1567	38776	5666	158664	987	24132	1413	39145	-0.118812	0.0337449	0.000430079	0.00164055	----	0.0682853	0.0343743	0.0469755	0.0796397	++++	-0.104129	0.0417155	0.012554	0.0419434	----	0.0578431	0.059707	0.332654	0.519929	++++	-0.0635368	0.0536478	0.236282	0.231338	--+-	0.0261626	0.114696	0.550294	0.994392	0.130489
	244	meta-analysis	rs7845904	rs59953408	A	G	27422249	27422491	270350	9633	260717	7248	200312	1291	35889	1004	22529	90	1987	-0.0197498	0.0421811	0.639631	0.361465	--++	0.202973	0.0491658	3.65388e-05	0.000202582	++++	0.0047346	0.0435666	0.91346	0.767123	--++	0.220181	0.0514258	1.8561e-05	0.00326311	++++	-0.027882	0.170601	0.870176	0.440484	-++-	0.00139071	0.0270547	0.853039	0.994392	0.163867
	248	meta-analysis	rs7845904	rs7831810	A	G	27422249	27430506	270350	9633	260717	2703	78610	173	5448	5549	144231	1208	32428	-0.0197498	0.0421811	0.639631	0.361465	--++	0.109552	0.0319886	0.000615441	0.00187809	++++	-0.172556	0.113907	0.129803	0.237523	----	0.102957	0.0337396	0.00227675	0.0471479	++++	0.0809072	0.0499505	0.105287	0.144171	-+++	0.0203867	0.104551	0.0415657	0.706724	0.714507
	266	meta-analysis	rs59953408	rs17466060	G	A	27422491	27422740	268232	8328	259904	3034	87349	1	119	5505	148852	1093	24397	0.202973	0.0491658	3.65388e-05	0.000202582	++++	0.0691304	0.0314697	0.0280401	0.0611198	++++	NA	NA	NA	NA	NA	0.0381916	0.03236	0.237917	0.47685	++++	0.233207	0.0532954	1.2102e-05	0.000570059	++++	NA	NA	NA	NA	0.0017616
	267	meta-analysis	rs59953408	rs4732724	G	C	27422491	27423062	270350	9633	260717	3596	102899	411	10652	4943	133302	683	13864	0.202973	0.0491658	3.65388e-05	0.000202582	++++	0.0486076	0.0299172	0.104218	0.144562	++++	0.210149	0.0786594	0.00754831	0.0295499	++++	0.0471745	0.0315321	0.134633	0.382231	++++	0.24118	0.0642146	0.000172759	0.00308738	++-+	0.0544631	0.187419	0.759913	0.994392	0.00669002
	268	meta-analysis	rs59953408	rs56869726	G	G	27422491	27427673	270350	9633	260717	6353	176913	939	21129	2186	59288	155	3387	0.202973	0.0491658	3.65388e-05	0.000202582	++++	0.021364	0.0346823	0.537899	0.328293	+-++	0.209919	0.0531556	7.84329e-05	0.00137478	++++	0.0353697	0.0359796	0.325584	0.519929	+-++	0.217004	0.130577	0.0965373	0.139489	++++	0.00654086	0.0548619	0.95992	0.997402	0.179911
	269	meta-analysis	rs59953408	rs7831810	G	G	27422491	27430506	270350	9633	260717	2865	83625	11	433	5674	152576	1083	24083	0.202973	0.0491658	3.65388e-05	0.000202582	++++	0.109552	0.0319886	0.000615441	0.00187809	++++	-0.455361	0.508634	0.370647	0.458822	-++-	0.0810798	0.0328547	0.0135936	0.149548	++++	0.26418	0.0539057	9.54596e-07	0.000139327	++++	0.292582	0.41208	0.159494	0.976657	0.00372669
	270	meta-analysis	rs59953408	rs17057419	G	G	27422491	27437388	270350	9633	260717	6331	176498	562	14113	2208	59703	532	10403	0.202973	0.0491658	3.65388e-05	0.000202582	++++	0.036652	0.0331855	0.269394	0.256903	+++-	0.259172	0.0655697	7.72994e-05	0.00137478	++++	0.036368	0.0358762	0.310722	0.519929	+-++	0.153861	0.0717994	0.0321194	0.0744028	++-+	0.0028736	0.0338843	0.278777	0.987135	0.14324
	271	meta-analysis	rs59953408	rs881146	G	G	27422491	27444277	270350	9633	260717	7203	201305	1019	22688	1336	34896	75	1828	0.202973	0.0491658	3.65388e-05	0.000202582	++++	0.0359933	0.0419897	0.391339	0.271413	-+-+	0.216679	0.0514393	2.52767e-05	0.00137478	++++	0.0555991	0.0433702	0.199854	0.444093	++-+	0.141012	0.16795	0.401127	0.305349	++-+	0.0166628	0.0978585	0.66663	0.994392	0.622429
	272	meta-analysis	rs59953408	rs17466684	G	A	27422491	27452847	270350	9633	260717	5656	157825	870	19915	2883	78376	224	4601	0.202973	0.0491658	3.65388e-05	0.000202582	++++	-0.0101886	0.0317775	0.748497	0.40788	+-+-	0.178545	0.0548681	0.00113764	0.00698538	++++	-0.00658338	0.0331198	0.842439	0.672504	+-+-	0.279069	0.112526	0.0131367	0.0437266	++++	0.00386964	0.0376398	0.421992	0.994392	0.0148814
	273	meta-analysis	rs59953408	rs2279591	G	T	27422491	27453763	270350	9633	260717	4637	128875	489	11938	3902	107326	605	12578	0.202973	0.0491658	3.65388e-05	0.000202582	++++	-0.00703219	0.0296729	0.812664	0.416282	++--	0.267063	0.0718332	0.000200949	0.00208867	++++	0.000214436	0.0313458	0.994542	0.710253	++--	0.14505	0.0671575	0.0307845	0.0744028	++-+	0.00066216	0.0191755	0.214693	0.987135	0.0506704
	274	meta-analysis	rs59953408	rs9331916	G	T	27422491	27462150	270350	9633	260717	5405	152526	713	15827	3134	83675	381	8689	0.202973	0.0491658	3.65388e-05	0.000202582	++++	0.0219644	0.0307883	0.475599	0.31551	+--+	0.214842	0.0614131	0.00046822	0.00370335	++++	0.026465	0.0324797	0.415177	0.56785	++-+	0.203539	0.0802652	0.011218	0.039434	++++	0.00669773	0.0548619	0.910955	0.994392	0.0408522
	275	meta-analysis	rs59953408	rs9331888	G	G	27422491	27468862	270350	9633	260717	4289	123464	485	12836	4250	112737	609	11680	0.202973	0.0491658	3.65388e-05	0.000202582	++++	0.0599769	0.0295711	0.0425369	0.0796397	++++	0.169144	0.0721253	0.0190198	0.05824	++++	0.0510056	0.0312061	0.10216	0.380414	+-++	0.280149	0.0671218	2.99648e-05	0.000971369	++++	0.132765	0.299328	0.259891	0.987135	0.00196393
	276	meta-analysis	rs59953408	rs73231005	G	G	27422491	27470778	270350	9633	260717	4153	117557	715	16597	4386	118644	379	7919	0.202973	0.0491658	3.65388e-05	0.000202582	++++	0.0453422	0.0295751	0.125246	0.155871	--++	0.18286	0.0619947	0.00318179	0.0152239	++++	0.0498749	0.0312295	0.110256	0.380414	--++	0.318364	0.0819316	0.000102022	0.0021844	++++	0.0553955	0.187419	0.187214	0.987135	0.00219794
	277	meta-analysis	rs59953408	rs9314349	G	G	27422491	27474202	270350	9633	260717	3181	88549	537	12686	5358	147652	557	11830	0.202973	0.0491658	3.65388e-05	0.000202582	++++	0.00665127	0.030324	0.826385	0.416282	-+++	0.19859	0.069925	0.00451064	0.0200937	++-+	0.0151315	0.0322254	0.638674	0.607677	-+++	0.225408	0.0715345	0.00162689	0.0136846	++++	0.017182	0.0979813	0.788632	0.994392	0.00735964
	278	meta-analysis	rs59953408	rs56025648	G	G	27422491	27474587	270350	9633	260717	7645	211776	946	21247	894	24425	148	3269	0.202973	0.0491658	3.65388e-05	0.000202582	++++	-0.0470347	0.048612	0.333268	0.258426	-++-	0.207035	0.0526442	8.39863e-05	0.00137478	++++	-0.0475028	0.0519565	0.36057	0.537864	-+--	0.134265	0.13036	0.303034	0.268313	++++	0.000578899	0.0191755	0.604728	0.994392	0.195231
	279	meta-analysis	rs59953408	rs520192	G	A	27422491	27479111	270350	9633	260717	7576	208763	906	20388	963	27438	188	4128	0.202973	0.0491658	3.65388e-05	0.000202582	++++	-0.00729452	0.0456501	0.873045	0.416282	+---	0.217805	0.054056	5.59572e-05	0.00137478	++++	-0.00695389	0.0493863	0.888023	0.683616	+-+-	0.128222	0.111515	0.250218	0.236681	++-+	0.002143	0.0290015	0.469755	0.994392	0.267711
	280	meta-analysis	rs59953408	rs484458	G	A	27422491	27484952	270350	9633	260717	5247	142361	472	10186	3292	93840	622	14330	0.202973	0.0491658	3.65388e-05	0.000202582	++++	-0.0190106	0.0300595	0.527105	0.328293	----	0.213542	0.0738816	0.00384844	0.01797	++-+	-0.0319203	0.0319565	0.317859	0.519929	----	0.169947	0.0649621	0.00889421	0.0349131	++++	0.0022934	0.0297437	0.657673	0.994392	0.00529779
	281	meta-analysis	rs59953408	rs525716	G	G	27422491	27485120	270350	9633	260717	6400	172652	640	13125	2139	63549	454	11391	0.202973	0.0491658	3.65388e-05	0.000202582	++++	-0.0369886	0.0329143	0.261104	0.256903	----	0.239891	0.0631758	0.000146342	0.00166992	++-+	-0.0436986	0.0353095	0.215869	0.455924	---+	0.12333	0.0755772	0.102712	0.142778	+++-	8.91352e-05	0.00924814	0.236688	0.987135	0.045253
	282	meta-analysis	rs59953408	rs492587	G	C	27422491	27488689	270350	9633	260717	3667	99245	299	7070	4872	136956	795	17446	0.202973	0.0491658	3.65388e-05	0.000202582	++++	-0.0267659	0.030043	0.372973	0.270993	-++-	0.222596	0.0890338	0.012415	0.0418397	++++	-0.0358954	0.0315552	0.255312	0.487894	-++-	0.166365	0.0604862	0.00595129	0.0280332	++++	0.0062096	0.0548619	0.601381	0.994392	0.00302971
	283	meta-analysis	rs59953408	rs472707	G	G	27422491	27491654	270350	9633	260717	4507	123419	437	9747	4032	112782	657	14769	0.202973	0.0491658	3.65388e-05	0.000202582	++++	-0.00552585	0.0295814	0.851816	0.416282	+-+-	0.203535	0.0759317	0.0073511	0.0290715	++-+	-0.0147277	0.0312392	0.637319	0.607677	--+-	0.188332	0.0644434	0.00347292	0.0213293	++++	0.00785393	0.0611158	0.878673	0.994392	0.00457675
	284	meta-analysis	rs59953408	rs12549671	G	G	27422491	27500084	270350	9633	260717	4518	125636	708	15308	4021	110565	386	9208	0.202973	0.0491658	3.65388e-05	0.000202582	++++	0.0305067	0.0296754	0.303944	0.258426	++-+	0.192234	0.0618497	0.00188303	0.00973057	++-+	0.0344774	0.0312544	0.269975	0.500648	++-+	0.263318	0.081294	0.00119913	0.0104601	++++	0.0228164	0.105744	0.486493	0.994392	0.00860192
	285	meta-analysis	rs59953408	rs10503815	G	A	27422491	27503560	270350	9633	260717	7300	197849	995	22373	1239	38352	99	2143	0.202973	0.0491658	3.65388e-05	0.000202582	++++	-0.0398269	0.0416312	0.338739	0.258426	--++	0.212165	0.0518876	4.33357e-05	0.00137478	++++	-0.0227504	0.0432023	0.59847	0.601687	--++	0.0647194	0.152183	0.670638	0.39686	--++	0.000502785	0.0191755	0.359127	0.987135	0.58032
	286	meta-analysis	rs59953408	rs36046209	G	T	27422491	27520595	270350	9633	260717	6426	179394	807	18046	2113	56807	287	6470	0.202973	0.0491658	3.65388e-05	0.000202582	++++	0.0682853	0.0343743	0.0469755	0.0796397	++++	0.1786	0.057268	0.00181671	0.00951471	++++	0.0563861	0.0363892	0.121255	0.380414	++++	0.318039	0.0923717	0.00057522	0.00713037	++++	0.0716714	0.219476	0.199498	0.987135	0.0084018
	289	meta-analysis	rs17466060	rs7831810	A	G	27422740	27430506	270350	9633	260717	2544	74211	332	9847	491	13257	6266	163402	0.0691304	0.0314697	0.0280401	0.0611198	++++	0.109552	0.0319886	0.000615441	0.00187809	++++	-0.0779576	0.0850418	0.359302	0.456562	+---	0.125079	0.0695848	0.0722555	0.334697	++-+	0.0985906	0.0337342	0.00347154	0.0213293	++++	0.0646369	0.209573	0.0536397	0.719062	0.731949
	308	meta-analysis	rs4732724	rs7831810	C	G	27423062	27430506	270350	9633	260717	2688	78355	188	5703	1319	35196	5438	141463	0.0486076	0.0299172	0.104218	0.144562	++++	0.109552	0.0319886	0.000615441	0.00187809	++++	-0.166198	0.111941	0.137625	0.249245	+---	0.116412	0.0489127	0.0173134	0.163128	++++	0.0947892	0.033833	0.00508379	0.0253895	++++	0.0206994	0.104551	0.0256306	0.630211	0.716186
	326	meta-analysis	rs56869726	rs7831810	G	G	27427673	27430506	4938	3457	1481	2874	84058	2	0	4418	113984	2339	62675	0.021364	0.0346823	0.537899	0.328293	+-++	0.109552	0.0319886	0.000615441	0.00187809	++++	NA	NA	NA	NA	NA	0.119449	0.0345167	0.000538925	0.0222304	++++	0.0916055	0.0402786	0.0229481	0.0611222	++++	NA	NA	NA	NA	0.599644
	344	meta-analysis	rs7831810	rs17057419	G	G	27430506	27437388	259580	3022	256558	2876	84026	4017	106585	0	32	2740	70074	0.109552	0.0319886	0.000615441	0.00187809	++++	0.036652	0.0331855	0.269394	0.256903	+++-	0.114034	0.0350859	0.00115353	0.00698538	++++	NA	NA	NA	NA	NA	0.102302	0.038822	0.00841009	0.0341511	++++	NA	NA	0.822599	0.994392	NA
	345	meta-analysis	rs7831810	rs881146	G	G	27430506	27444277	270350	9633	260717	2346	69625	5876	154368	530	14433	881	22291	0.109552	0.0319886	0.000615441	0.00187809	++++	0.0359933	0.0419897	0.391339	0.271413	-+-+	0.119658	0.0349233	0.000611836	0.00456008	++++	0.0775501	0.0703343	0.270204	0.500648	++-+	0.146805	0.0569149	0.00989816	0.0370038	++++	0.591805	0.538194	0.684352	0.994392	0.444015
	346	meta-analysis	rs7831810	rs17466684	G	A	27430506	27452847	270350	9633	260717	1303	40274	5223	137466	1573	43784	1534	39193	0.109552	0.0319886	0.000615441	0.00187809	++++	-0.0101886	0.0317775	0.748497	0.40788	+-+-	0.139382	0.0438394	0.00147595	0.00866703	++++	0.0589796	0.053305	0.268529	0.500648	+-++	0.145668	0.0544148	0.00742879	0.0326711	++++	0.244034	0.384185	0.92832	0.994392	0.255106
	347	meta-analysis	rs7831810	rs2279591	G	T	27430506	27453763	270350	9633	260717	1259	38919	3867	101894	1617	45139	2890	74765	0.109552	0.0319886	0.000615441	0.00187809	++++	-0.00703219	0.0296729	0.812664	0.416282	++--	0.144576	0.0460402	0.00168829	0.00943519	++++	0.0524342	0.0534537	0.326628	0.519929	+-++	0.128667	0.0482253	0.00762946	0.0326711	++++	0.191523	0.336802	0.811413	0.994392	0.289647
	348	meta-analysis	rs7831810	rs9331916	G	T	27430506	27462150	270350	9633	260717	1425	43870	4693	124483	1451	40188	2064	52176	0.109552	0.0319886	0.000615441	0.00187809	++++	0.0219644	0.0307883	0.475599	0.31551	+--+	0.130045	0.0431383	0.00257317	0.0127854	++++	0.06288	0.0531804	0.237051	0.47685	+-++	0.163903	0.0496496	0.000962781	0.00930168	++++	0.326671	0.426	0.606714	0.994392	0.164974
	349	meta-analysis	rs7831810	rs9331888	G	G	27430506	27468862	270350	9633	260717	1107	35347	3667	100953	1769	48711	3090	75706	0.109552	0.0319886	0.000615441	0.00187809	++++	0.0599769	0.0295711	0.0425369	0.0796397	++++	0.142253	0.0484024	0.00329306	0.0155642	++++	0.10277	0.0542958	0.0583863	0.311974	++++	0.206793	0.0498086	3.29946e-05	0.000971369	++++	0.587262	0.536826	0.352753	0.987135	0.158011
	350	meta-analysis	rs7831810	rs73231005	G	G	27430506	27470778	270350	9633	260717	2660	78251	2208	55903	216	5807	4549	120756	0.109552	0.0319886	0.000615441	0.00187809	++++	0.0453422	0.0295751	0.125246	0.155871	--++	0.139473	0.042273	0.000969141	0.0061492	++++	0.0977423	0.101677	0.336402	0.521709	--++	0.105546	0.0349619	0.00253697	0.0175739	++++	0.704707	0.570341	0.536281	0.994392	0.942137
	351	meta-analysis	rs7831810	rs9314349	G	G	27430506	27474202	270350	9633	260717	935	29220	2783	72015	1941	54838	3974	104644	0.109552	0.0319886	0.000615441	0.00187809	++++	0.00665127	0.030324	0.826385	0.416282	-+++	0.16782	0.0535177	0.00171394	0.00943519	++++	0.0785814	0.0562449	0.162374	0.417564	++++	0.156745	0.051338	0.0022642	0.0166647	++++	0.250382	0.387678	0.881284	0.994392	0.304695
	352	meta-analysis	rs7831810	rs56025648	G	G	27430506	27474587	270350	9633	260717	2498	73223	6093	159800	378	10835	664	16859	0.109552	0.0319886	0.000615441	0.00187809	++++	-0.0470347	0.048612	0.333268	0.258426	-++-	0.116564	0.0340017	0.000607662	0.00456008	++++	0.00737681	0.0809824	0.92742	0.693187	++--	0.0548483	0.0645527	0.39551	0.304416	-++-	0.213813	0.353999	0.39762	0.987135	0.646676
	353	meta-analysis	rs7831810	rs520192	G	A	27430506	27479111	270350	9633	260717	2573	75258	5909	153893	303	8800	848	22766	0.109552	0.0319886	0.000615441	0.00187809	++++	-0.00729452	0.0456501	0.873045	0.416282	+---	0.115596	0.0339863	0.000670793	0.00490517	++++	0.0241137	0.0850874	0.77687	0.654349	+--+	0.0892857	0.0579771	0.123556	0.162571	++++	0.318059	0.426	0.69543	0.994392	0.526753
	355	meta-analysis	rs7831810	rs525716	G	G	27430506	27485120	270350	9633	260717	1884	52831	5156	132946	992	31227	1601	43713	0.109552	0.0319886	0.000615441	0.00187809	++++	-0.0369886	0.0329143	0.261104	0.256903	----	0.106421	0.0393262	0.00680753	0.0276343	++++	-0.026088	0.0549773	0.635127	0.607677	---+	0.0835568	0.0496479	0.0923775	0.135136	++++	0.0499553	0.176695	0.718099	0.994392	0.138835
	358	meta-analysis	rs7831810	rs12549671	G	G	27430506	27500084	270350	9633	260717	1398	42046	3828	98898	1478	42012	2929	77761	0.109552	0.0319886	0.000615441	0.00187809	++++	0.0305067	0.0296754	0.303944	0.258426	++-+	0.140366	0.0448567	0.00175284	0.00943519	++++	0.0762085	0.0531713	0.151783	0.407893	++++	0.15949	0.046634	0.000626114	0.00737318	++++	0.356393	0.441401	0.767565	0.994392	0.238974
	359	meta-analysis	rs7831810	rs10503815	G	A	27430506	27503560	270350	9633	260717	2295	65105	6000	155117	581	18953	757	21542	0.109552	0.0319886	0.000615441	0.00187809	++++	-0.0398269	0.0416312	0.338739	0.258426	--++	0.0944036	0.0354683	0.00777627	0.0301379	++++	-0.0683006	0.0650043	0.293392	0.519929	--+-	0.101657	0.0596554	0.0883663	0.133298	+-++	0.0280069	0.119418	0.916759	0.994392	0.0540628
	360	meta-analysis	rs7831810	rs36046209	G	T	27430506	27520595	270350	9633	260717	2682	77327	4551	120113	194	6731	2206	56546	0.109552	0.0319886	0.000615441	0.00187809	++++	0.0682853	0.0343743	0.0469755	0.0796397	++++	0.071287	0.035009	0.0417257	0.10639	++++	-0.193135	0.107419	0.0721835	0.334697	+-+-	0.143951	0.0416101	0.000541154	0.00708076	++++	0.0192614	0.101616	0.181466	0.987135	0.00343153
	Abbreviations: CLU = Clusterin gene; AD = Alzheimer's Disease; Case = AD-affected group; Control = AD-unaffected group; CompG = compound genotype; ADGC = Alzheimer's Disease Genetics Consortium initiative; ADSP = Alzheimer's Disease Sequencing Project; LOAD-FBS = Late-Onset Alzheimer's Disease Family-Based Study; UKB = United Kingdom Biobank; SNP = single-nucleotide polymorphism; Position 1 and 2…
[truncated: 31 more columns]

## Sheet: S5
	Table S5. 24 ABCA7 AD-associated SNP pairs whose comprising SNPs were not associated with AD individually.
	SNPs								Summary Statistics											Single SNP Model										CompG Model
	SNP Pair	sample	SNP1	SNP2	Allele1	Allele2	Position1	Position2	n_all	n_case	n_control	n_MM_case	n_MM_control	n_mM_case	n_mM_control	n_Mm_case	n_Mm_control	n_mm_case	n_mm_control	beta_SNP1	se_SNP1	pval_SNP1	qval_SNP1	effect_dir_SNP1	beta_SNP2	se_SNP2	pval_SNP2	qval_SNP2	effect_dir_SNP2	beta_mM	se_mM	pval_mM	qval_mM	effect_dir_mM	beta_Mm	se_Mm	pval_Mm	qval_Mm	effect_dir_Mm	beta_mm	se_mm	pval_mm	qval_mm	effect_dir_mm	pval_diff_mM_Mm	qval_diff_mM_Mm	pval_diff_mM_mm	qval_diff_mM_mm	pval_diff_Mm_mm
	53	meta-analysis	rs2288955	rs3787011	A	A	539222	661080	270350	9633	260717	2212	57004	4924	133904	650	18230	1847	51579	-0.00571905	0.0325174	0.860391	0.95599	-+-+	-0.0739503	0.044768	0.0985636	0.379091	+-+-	-0.0368825	0.0346827	0.287588	0.698931	----	-0.252774	0.0849295	0.00291764	0.036298	----	-0.0389325	0.0572126	0.496196	0.449164	+---	0.0186054	0.32384	0.975557	0.876185	0.0367758
	169	meta-analysis	rs12459759	rs2240160	A	A	552689	1011215	270350	9633	260717	3955	108939	3658	99198	1047	27258	973	25322	0.0202988	0.0296832	0.494071	0.705246	+++-	-0.0439849	0.0308289	0.153655	0.384136	+---	-0.0381077	0.0370322	0.30346	0.712737	+-+-	-0.131154	0.0459288	0.00429573	0.0437258	--+-	-0.00950398	0.0427834	0.824204	0.541549	++--	0.114776	0.618354	0.613204	0.853866	0.0526145
	178	meta-analysis	rs12459759	rs4807499	A	T	552689	1063930	270350	9633	260717	2793	77946	2581	72632	2209	58251	2050	51888	0.0202988	0.0296832	0.494071	0.705246	+++-	-0.0527544	0.030195	0.0806159	0.366436	----	-0.0817231	0.0469654	0.0818463	0.43013	-+--	-0.143065	0.0445693	0.0013276	0.0241987	-+--	-0.0592924	0.0429759	0.16769	0.281004	++--	0.343429	0.791564	0.724577	0.853866	0.17604
	182	meta-analysis	rs12459759	rs2240052	A	C	552689	1076781	270350	9633	260717	1486	42320	1391	38052	3516	93877	3240	86468	0.0202988	0.0296832	0.494071	0.705246	+++-	-0.0266644	0.0300301	0.374582	0.705246	++--	-0.108814	0.0460747	0.0181919	0.2125	-+--	-0.144643	0.0441594	0.00105483	0.0229653	-+--	-0.0369981	0.0421512	0.380081	0.407209	++--	0.574517	0.845664	0.250129	0.849027	0.0778489
	218	meta-analysis	rs757331	rs28659974	A	C	647251	1045765	270350	9633	260717	2819	75437	3376	91842	1569	42140	1869	51298	0.00300833	0.0297431	0.919436	0.997176	-+-+	0.0648499	0.0320503	0.0430342	0.239079	++++	0.0887425	0.0535828	0.0976865	0.46035	-+++	0.122887	0.0434284	0.00465986	0.0456535	++++	0.0871422	0.0451767	0.053741	0.163897	++++	0.620562	0.861393	0.981784	0.876185	0.568398
	251	meta-analysis	rs3787011	rs17684161	A	C	661080	865406	270350	9633	260717	4665	122329	3753	103690	733	20796	482	13902	-0.0739503	0.044768	0.0985636	0.379091	+-+-	-0.0495117	0.0344451	0.150601	0.384136	--+-	-0.0219777	0.0521191	0.673257	0.843382	+-+-	-0.0210217	0.0369548	0.569458	0.515389	+-+-	-0.241236	0.0838165	0.0040002	0.0421387	----	0.988061	0.92323	0.026319	0.555006	0.0162148
	254	meta-analysis	rs3787011	rs2306718	A	A	661080	899978	270350	9633	260717	3459	90714	1976	55183	1939	52411	2259	62409	-0.0739503	0.044768	0.0985636	0.379091	+-+-	-0.0437923	0.0298033	0.14173	0.384136	-+--	0.00819061	0.0601629	0.89171	0.879261	+-+-	-0.0193639	0.0318544	0.543262	0.505095	++--	-0.194051	0.0661713	0.00336189	0.0386464	----	0.685651	0.878538	0.0237358	0.520962	0.017376
	305	meta-analysis	rs7255896	rs28659974	C	C	663956	1045765	270350	9633	260717	5840	157231	903	26040	2578	68788	312	8658	0.000733115	0.0304205	0.980773	0.997176	+-+-	0.0648499	0.0320503	0.0430342	0.239079	++++	0.10676	0.0549685	0.0521118	0.358163	++++	0.123353	0.0407881	0.00249267	0.0329793	++++	0.0791641	0.0444423	0.0748668	0.202373	++++	0.808466	0.896557	0.69624	0.853866	0.463838
	316	meta-analysis	rs7255896	rs10439143	C	G	663956	1098066	270350	9633	260717	3273	84317	441	12361	5145	141702	774	22337	0.000733115	0.0304205	0.980773	0.997176	+-+-	0.0791324	0.0327903	0.0158092	0.131743	++-+	0.0857207	0.0566249	0.130068	0.526461	+-++	0.124368	0.0421389	0.00316354	0.0375683	++++	0.09194	0.0458187	0.0447919	0.152036	++++	0.584008	0.848918	0.931956	0.86996	0.602414
	624	meta-analysis	rs12459472	rs10439143	C	G	749190	1098066	270350	9633	260717	2549	69196	1062	31088	4121	109688	1901	50745	0.0460541	0.0295907	0.11962	0.384136	+--+	0.0791324	0.0327903	0.0158092	0.131743	++-+	0.135097	0.0555187	0.0149596	0.188094	+-++	0.140622	0.0462041	0.00233848	0.0329793	++++	0.153102	0.046671	0.00103644	0.0177612	++-+	0.939026	0.914374	0.803947	0.853866	0.849289
	658	meta-analysis	rs12459842	rs10439143	T	G	750583	1098066	270350	9633	260717	1995	56508	850	24231	4748	126763	2040	53215	0.0218311	0.0349589	0.532313	0.705246	++-+	0.0791324	0.0327903	0.0158092	0.131743	++-+	0.204067	0.0642387	0.00148966	0.0562196	++++	0.140811	0.0376814	0.000186325	0.00634941	++++	0.0879281	0.048674	0.070845	0.195365	++-+	0.395682	0.791564	0.149588	0.839961	0.390281
	708	meta-analysis	rs351967	rs2240160	C	A	789890	1011215	270350	9633	260717	2425	66938	2346	61384	2451	68891	2411	63504	0.0188063	0.0308705	0.542391	0.705246	+--+	-0.0439849	0.0308289	0.153655	0.384136	+---	-0.0499308	0.0384707	0.194325	0.606171	+---	-0.11078	0.0384147	0.00392916	0.0418024	----	0.029692	0.0475463	0.532308	0.459934	+--+	0.263035	0.737029	0.192965	0.841278	0.0215568
	709	meta-analysis	rs351967	rs10413761	C	G	789890	1020086	270350	9633	260717	4365	121639	4226	111697	511	14190	531	13191	0.0188063	0.0308705	0.542391	0.705246	+--+	0.074917	0.032284	0.0203106	0.145076	++-+	0.129653	0.0570188	0.0229739	0.24976	+-++	0.129864	0.0400309	0.0011783	0.0239902	++++	0.0989515	0.0444318	0.0259444	0.118186	++-+	0.99759	0.92323	0.671039	0.853866	0.60524
	740	meta-analysis	rs67692521	rs10413761	A	G	791516	1020086	270350	9633	260717	3018	81949	926	23560	4324	120250	1365	34958	0.00894446	0.0336185	0.790195	0.897948	+--+	0.074917	0.032284	0.0203106	0.145076	++-+	0.136744	0.0635637	0.0314531	0.292999	+-++	0.12043	0.0372651	0.00123056	0.0239902	++++	0.0725358	0.0459024	0.114056	0.234411	++-+	0.82477	0.901054	0.412827	0.853411	0.417911
	784	meta-analysis	rs351976	rs10439143	C	G	806673	1098066	270350	9633	260717	3872	106806	3741	101331	1086	26971	934	25609	0.0367403	0.0295912	0.214385	0.48724	+-++	0.0791324	0.0327903	0.0158092	0.131743	++-+	0.100165	0.0555241	0.0712323	0.409499	+-++	0.122192	0.0468797	0.00914705	0.0713805	++++	0.135751	0.0471316	0.00397352	0.0421387	++++	0.761798	0.883457	0.625116	0.853866	0.838381
	841	meta-analysis	rs17684161	rs10439143	C	G	865406	1098066	270350	9633	260717	2746	72846	650	17698	4867	135291	1370	34882	-0.0495117	0.0344451	0.150601	0.384136	--+-	0.0791324	0.0327903	0.0158092	0.131743	++-+	0.0603907	0.0627874	0.336136	0.736644	-+++	0.117872	0.0380615	0.00195559	0.030057	++++	0.023171	0.0484738	0.632643	0.492901	+++-	0.433695	0.794687	0.638909	0.853866	0.124395
	875	meta-analysis	rs2930898	rs2306718	C	A	883968	899978	270350	9633	260717	2934	75985	1620	42187	3261	91294	1818	51251	0.020477	0.0295746	0.488695	0.705246	++++	-0.0437923	0.0298033	0.14173	0.384136	-+--	-0.0372254	0.039553	0.346627	0.740472	+---	-0.123574	0.0440672	0.00504392	0.0476301	+---	-0.016978	0.039637	0.668406	0.502719	-+--	0.144776	0.632415	0.717661	0.853866	0.0721039
	876	meta-analysis	rs2930898	rs2240615	C	A	883968	964434	270350	9633	260717	1748	51000	934	26520	4447	116279	2504	66918	0.020477	0.0295746	0.488695	0.705246	++++	0.0603189	0.0298082	0.0430149	0.239079	-+++	0.076699	0.039485	0.0520786	0.358163	++++	0.126793	0.0428683	0.00309912	0.0373694	-+++	0.0735811	0.0422265	0.0814152	0.208534	-+++	0.390057	0.791564	0.956989	0.873589	0.376525
	943	meta-analysis	rs2240615	rs10439143	A	G	964434	1098066	270350	9633	260717	1402	37657	1372	35871	3347	95636	3512	91553	0.0603189	0.0298082	0.0430149	0.239079	-+++	0.0791324	0.0327903	0.0158092	0.131743	++-+	0.121571	0.0567967	0.0323181	0.293271	++++	0.113146	0.0428727	0.00831211	0.066866	++++	0.144913	0.0441633	0.00103333	0.0177612	++++	0.905762	0.913714	0.745608	0.853866	0.605783
	1003	meta-analysis	rs2240160	rs4807499	A	T	1011215	1063930	270350	9633	260717	2119	55605	3255	94973	1595	41073	2664	69066	-0.0439849	0.0308289	0.153655	0.384136	+---	-0.0527544	0.030195	0.0806159	0.366436	----	-0.129793	0.048304	0.00720955	0.125654	----	-0.106681	0.0379156	0.00489831	0.0472351	----	-0.0960038	0.0439854	0.0290633	0.126776	+---	0.70664	0.878538	0.605009	0.853866	0.85412
	1029	meta-analysis	rs10413761	rs10439143	G	G	1020086	1098066	270350	9633	260717	2574	73984	2800	76594	2067	52131	2192	58008	0.074917	0.032284	0.0203106	0.145076	++-+	0.0791324	0.0327903	0.0158092	0.131743	++-+	0.134986	0.0601477	0.0248171	0.254669	++-+	0.141708	0.0594283	0.0171017	0.0992882	++++	0.186332	0.0541792	0.000583478	0.0117431	++-+	0.936638	0.914312	0.525896	0.853866	0.57896
	1083	meta-analysis	rs28659974	rs10439143	C	G	1045765	1098066	270350	9633	260717	4481	124286	3548	92427	893	26292	711	17712	0.0648499	0.0320503	0.0430342	0.239079	++++	0.0791324	0.0327903	0.0158092	0.131743	++-+	0.0786507	0.0561242	0.161104	0.572407	++++	0.0932926	0.0546396	0.0877444	0.234716	++++	0.135069	0.0471836	0.00420129	0.0431979	++++	0.851717	0.910677	0.441621	0.853866	0.562801
	1108	meta-analysis	rs10411696	rs4807499	G	T	1060487	1063930	270350	9633	260717	1883	53389	962	27350	5105	134106	1683	45872	-0.0261062	0.0328573	0.426885	0.705246	+-+-	-0.0527544	0.030195	0.0806159	0.366436	----	-0.240609	0.0813665	0.00310549	0.0897337	----	-0.262649	0.083116	0.00157752	0.0268788	----	-0.281623	0.0814473	0.000544755	0.0117431	----	0.849708	0.910677	0.721655	0.853866	0.870484
	1150	meta-analysis	rs4807499	rs2269846	T	G	1063930	1075720	270350	9633	260717	3129	90676	1919	53724	3063	75361	1522	40956	-0.0527544	0.030195	0.0806159	0.366436	----	-0.0185038	0.0309624	0.550092	0.705246	+---	-0.191269	0.0644807	0.00301411	0.0897337	-+--	-0.163833	0.0636328	0.0100339	0.072818	----	-0.192264	0.0639456	0.00264115	0.0333018	----	0.762002	0.883457	0.991255	0.876185	0.752638
	Abbreviations: ABCA7 = Adenosine triphosphate Binding Cassette subfamily A member 7 gene; AD = Alzheimer's Disease; Case = AD-affected group; Control = AD-unaffected group; CompG = compound genotype; ADGC = Alzheimer's Disease Genetics Consortium initiative; ADSP = Alzheimer's Disease Sequencing Project; LOAD-FBS = Late-Onset Alzheimer's Disease Family-Based Study; UKB = United Kingdom Biobank; S…
[truncated: 31 more columns]

## Sheet: S6
	Table S6. 115 ABCA7 AD-associated SNP pairs whose comprising SNPs were associated with AD individually.
	SNPs								Summary Statistics											Single SNP Model										CompG Model
	SNP Pair	sample	SNP1	SNP2	Allele1	Allele2	Position1	Position2	n_all	n_case	n_control	n_MM_case	n_MM_control	n_mM_case	n_mM_control	n_Mm_case	n_Mm_control	n_mm_case	n_mm_control	beta_SNP1	se_SNP1	pval_SNP1	qval_SNP1	effect_dir_SNP1	beta_SNP2	se_SNP2	pval_SNP2	qval_SNP2	effect_dir_SNP2	beta_mM	se_mM	pval_mM	qval_mM	effect_dir_mM	beta_Mm	se_Mm	pval_Mm	qval_Mm	effect_dir_Mm	beta_mm	se_mm	pval_mm	qval_mm	effect_dir_mm	pval_diff_mM_Mm	qval_diff_mM_Mm	pval_diff_mM_mm	qval_diff_mM_mm	pval_diff_Mm_mm
	2	meta-analysis	rs2396293	rs7247601	C	T	525739	552650	270350	9633	260717	4865	129457	2271	61451	1646	45435	851	24374	-0.0234134	0.0315995	0.458729	0.705246	-+--	0.0946207	0.0295884	0.00138432	0.0265226	++++	0.0436988	0.0423284	0.301896	0.712737	-+++	0.131555	0.036131	0.000271516	0.00795925	++++	0.0514137	0.0498693	0.302555	0.367863	-+-+	0.11441	0.618354	0.906111	0.860102	0.193131
	31	meta-analysis	rs2396293	rs3752231	C	T	525739	1043638	270350	9633	260717	4198	111491	1994	54546	2313	63401	1128	31279	-0.0234134	0.0315995	0.458729	0.705246	-+--	0.148353	0.0296768	5.76363e-07	2.88181e-05	++++	-0.000928347	0.0429144	0.982741	0.89501	+--+	0.16255	0.0360604	6.55349e-06	0.000513646	++-+	0.116194	0.0460276	0.0115881	0.0781767	++++	0.00354027	0.163795	0.0627223	0.733217	0.427899
	38	meta-analysis	rs2396293	rs4147937	C	A	525739	1065677	270350	9633	260717	3116	86568	1450	42484	3395	88324	1672	43341	-0.0234134	0.0315995	0.458729	0.705246	-+--	-0.124609	0.0435401	0.00421046	0.0421046	--+-	-0.0361909	0.03418	0.289677	0.699986	-+--	-0.159791	0.0548704	0.00358953	0.0401912	-++-	-0.0912193	0.0686795	0.184116	0.294019	--+-	0.0558807	0.511246	0.473181	0.853866	0.435364
	42	meta-analysis	rs2396293	rs2074453	C	C	525739	1080189	270350	9633	260717	1816	45495	755	22051	4695	129397	2367	63774	-0.0234134	0.0315995	0.458729	0.705246	-+--	-0.0909501	0.0296344	0.00214728	0.026841	----	-0.0823972	0.0463303	0.075326	0.418125	-+--	-0.126042	0.0360215	0.00046687	0.0125826	----	-0.0988004	0.0441136	0.0251114	0.118049	----	0.457058	0.803055	0.797634	0.853866	0.632421
	79	meta-analysis	rs2288955	rs3752231	A	T	539222	1043638	270350	9633	260717	1561	43452	3813	107126	1301	31782	2958	78357	-0.00571905	0.0325174	0.860391	0.95599	-+-+	0.148353	0.0296768	5.76363e-07	2.88181e-05	++++	0.0130323	0.0444922	0.76959	0.861829	-+-+	0.177661	0.0548532	0.00120013	0.0239902	++++	0.150383	0.0455535	0.000962564	0.0177612	++-+	0.0197584	0.333644	0.0310043	0.602523	0.70204
	109	meta-analysis	rs7247601	rs12459472	T	C	552650	749190	270350	9633	260717	4158	106466	1408	40085	2978	84442	1089	29724	0.0946207	0.0295884	0.00138432	0.0265226	++++	0.0460541	0.0295907	0.11962	0.384136	+--+	0.0864411	0.0413819	0.0367203	0.31015	++++	0.0384354	0.0413555	0.352687	0.420359	+--+	0.139475	0.0415559	0.000789867	0.0153649	++-+	0.411902	0.791564	0.365834	0.853411	0.0848127
	114	meta-analysis	rs7247601	rs351976	T	C	552650	806673	270350	9633	260717	4911	130393	1759	48491	2225	60515	738	21318	0.0946207	0.0295884	0.00138432	0.0265226	++++	0.0367403	0.0295912	0.214385	0.48724	+-++	0.132804	0.0418513	0.00150748	0.0562196	++++	0.0732615	0.0413527	0.0764567	0.222313	++++	0.127538	0.041529	0.002133	0.0289917	++++	0.311526	0.77462	0.928829	0.869524	0.354383
	120	meta-analysis	rs7247601	rs2240615	T	A	552650	964434	270350	9633	260717	5652	152447	1961	55690	1484	38461	536	14119	0.0946207	0.0295884	0.00138432	0.0265226	++++	0.0603189	0.0298082	0.0430149	0.239079	-+++	0.0733599	0.0394779	0.0631335	0.388719	-+++	0.035699	0.0416196	0.391033	0.438457	-+++	0.160075	0.042349	0.000156892	0.00627343	-+++	0.511491	0.824341	0.134193	0.839961	0.0361993
	124	meta-analysis	rs7247601	rs10413761	T	G	552650	1020086	270350	9633	260717	3649	97399	1297	35531	3487	93509	1200	34278	0.0946207	0.0295884	0.00138432	0.0265226	++++	0.074917	0.032284	0.0203106	0.145076	++-+	0.133698	0.0540525	0.0133801	0.177007	++-+	0.102179	0.0451803	0.0237231	0.1221	++-+	0.178489	0.0455986	9.06465e-05	0.00464465	++-+	0.654581	0.874833	0.526483	0.853866	0.23452
	126	meta-analysis	rs7247601	rs3752231	T	T	552650	1043638	270350	9633	260717	2715	70632	999	26046	4421	120276	1498	43763	0.0946207	0.0295884	0.00138432	0.0265226	++++	0.148353	0.0296768	5.76363e-07	2.88181e-05	++++	0.0845157	0.0404566	0.0367035	0.31015	++++	0.138964	0.0415039	0.000813362	0.0182141	++++	0.241974	0.0418462	7.36194e-09	5.2987e-06	++++	0.347519	0.791564	0.00682588	0.349573	0.0805039
	127	meta-analysis	rs7247601	rs28659974	T	C	552650	1045765	270350	9633	260717	3479	92705	1162	33410	3657	98203	1335	36399	0.0946207	0.0295884	0.00138432	0.0265226	++++	0.0648499	0.0320503	0.0430342	0.239079	++++	0.0768383	0.053415	0.150288	0.554715	+-++	0.054543	0.0445836	0.221184	0.346717	+++-	0.154671	0.0448623	0.000565405	0.0117431	++++	0.748632	0.883457	0.264507	0.853411	0.113398
	128	meta-analysis	rs7247601	rs4147914	T	A	552650	1049269	270350	9633	260717	4027	105325	1359	38222	3109	85583	1138	31587	0.0946207	0.0295884	0.00138432	0.0265226	++++	0.104496	0.0330946	0.00159136	0.0265226	++++	0.110299	0.0347628	0.00150914	0.0562196	++++	0.133375	0.0462725	0.00394677	0.0418024	++++	0.184257	0.0470544	9.00983e-05	0.00464465	++++	0.690104	0.878538	0.206171	0.847355	0.440712
	130	meta-analysis	rs7247601	rs76527008	T	A	552650	1060668	270350	9633	260717	5158	137377	1830	50118	1978	53531	667	19691	0.0946207	0.0295884	0.00138432	0.0265226	++++	0.0534245	0.0295878	0.070977	0.354885	+-++	0.099877	0.0426927	0.0193126	0.223217	++++	0.0564796	0.0413492	0.171965	0.309245	+-++	0.148009	0.0418011	0.00039894	0.00990119	++++	0.465282	0.803055	0.420496	0.853866	0.119542
	138	meta-analysis	rs7247601	rs10439143	T	G	552650	1098066	270350	9633	260717	1985	53635	690	19176	5151	137273	1807	50633	0.0946207	0.0295884	0.00138432	0.0265226	++++	0.0791324	0.0327903	0.0158092	0.131743	++-+	0.127866	0.0555844	0.0214255	0.242532	++++	0.103711	0.0457967	0.023538	0.1221	++++	0.182315	0.0461383	7.76704e-05	0.00464465	++++	0.737323	0.883457	0.45101	0.853866	0.22661
	172	meta-analysis	rs12459759	rs3752231	A	T	552689	1043638	270350	9633	260717	2477	70308	2272	62985	2525	65889	2359	61535	0.0202988	0.0296832	0.494071	0.705246	+++-	0.148353	0.0296768	5.76363e-07	2.88181e-05	++++	0.00214624	0.0405168	0.957754	0.895005	+++-	0.127139	0.0439526	0.00382014	0.0415851	++-+	0.164177	0.0415471	7.76397e-05	0.00464465	++++	0.0365331	0.393643	0.00523737	0.335025	0.54029
	217	meta-analysis	rs757331	rs3752231	A	T	647251	1043638	270350	9633	260717	3473	94041	4140	114096	915	23536	1105	29044	0.00300833	0.0297431	0.919436	0.997176	-+-+	0.148353	0.0296768	5.76363e-07	2.88181e-05	++++	0.017824	0.0406036	0.660678	0.841573	-+-+	0.162251	0.0398747	4.72134e-05	0.00217675	++++	0.149382	0.0427127	0.000469878	0.0105685	++-+	0.0111536	0.27419	0.0255917	0.550462	0.825689
	228	meta-analysis	rs757331	rs2074453	A	C	647251	1080189	270350	9633	260717	1219	32893	1494	39670	3169	84684	3751	103470	0.00300833	0.0297431	0.919436	0.997176	-+-+	-0.0909501	0.0296344	0.00214728	0.026841	----	-0.0228576	0.043506	0.599312	0.834084	-++-	-0.112871	0.0398367	0.00460652	0.0456535	----	-0.0862281	0.0418195	0.0392162	0.141128	----	0.127029	0.630124	0.293664	0.853411	0.64459
	261	meta-analysis	rs3787011	rs3752231	A	T	661080	1043638	270350	9633	260717	4166	111948	3176	90251	1232	31177	1059	27341	-0.0739503	0.044768	0.0985636	0.379091	+-+-	0.148353	0.0296768	5.76363e-07	2.88181e-05	++++	-0.029955	0.060782	0.622135	0.834084	+-+-	0.161022	0.0317134	3.82579e-07	7.49639e-05	++++	0.0332736	0.06571	0.612597	0.487673	+---	0.00534228	0.208418	0.479954	0.853866	0.0799667
	263	meta-analysis	rs3787011	rs4147914	A	A	661080	1049269	270350	9633	260717	2509	66183	2449	67594	2889	76942	1786	49998	-0.0739503	0.044768	0.0985636	0.379091	+-+-	0.104496	0.0330946	0.00159136	0.0265226	++++	-0.01209	0.0519072	0.815826	0.871456	+-+-	0.130989	0.0352749	0.000204511	0.00667877	-+++	-0.107602	0.0855342	0.208392	0.308099	+---	0.022618	0.350541	0.339769	0.853411	0.00991624
	272	meta-analysis	rs3787011	rs2074453	A	C	661080	1080189	270350	9633	260717	3015	78428	2371	65119	2383	64697	1864	52473	-0.0739503	0.044768	0.0985636	0.379091	+-+-	-0.0909501	0.0296344	0.00214728	0.026841	----	-0.119247	0.065471	0.0685508	0.396442	+-+-	-0.101972	0.0316765	0.00128556	0.0239902	----	-0.13914	0.0618857	0.0245546	0.118049	+---	0.812261	0.896557	0.825239	0.853866	0.592913
	304	meta-analysis	rs7255896	rs3752231	C	T	663956	1043638	270350	9633	260717	5754	152574	916	26310	2664	73445	299	8388	0.000733115	0.0304205	0.980773	0.997176	+-+-	0.148353	0.0296768	5.76363e-07	2.88181e-05	++++	0.03293	0.0417114	0.429835	0.769497	+-+-	0.176776	0.0378327	2.97438e-06	0.000259027	++-+	0.13604	0.0431479	0.00161676	0.023748	++++	0.0106369	0.27419	0.0857756	0.797436	0.477779
	306	meta-analysis	rs7255896	rs4147914	C	A	663956	1049269	270350	9633	260717	4235	116894	641	18935	4183	109125	574	15763	0.000733115	0.0304205	0.980773	0.997176	+-+-	0.104496	0.0330946	0.00159136	0.0265226	++++	0.0422289	0.0357165	0.237073	0.645234	+-++	0.160296	0.0420954	0.000140134	0.00499244	++++	0.0562474	0.0508146	0.268331	0.355017	++++	0.0324621	0.376977	0.821435	0.853866	0.114834
	311	meta-analysis	rs7255896	rs4147937	C	A	663956	1065677	270350	9633	260717	5409	145091	786	22188	3009	80928	429	12510	0.000733115	0.0304205	0.980773	0.997176	+-+-	-0.124609	0.0435401	0.00421046	0.0421046	--+-	0.0258178	0.0326201	0.428671	0.769497	+-++	-0.0524568	0.0545806	0.336507	0.412748	--+-	-0.221598	0.0706192	0.00170143	0.0241253	----	0.218318	0.726135	0.0014697	0.335025	0.0580821
	346	meta-analysis	rs17604088	rs3752231	G	T	665186	1043638	270350	9633	260717	4773	131510	2976	78254	1092	31311	792	19642	-0.0221063	0.029958	0.460569	0.705246	+-+-	0.148353	0.0296768	5.76363e-07	2.88181e-05	++++	-0.01402	0.0408868	0.731675	0.852858	+-+-	0.156386	0.0389704	5.99651e-05	0.00247364	++++	0.124888	0.0429515	0.00364155	0.0403228	++++	0.00255374	0.137583	0.0191583	0.466072	0.587056
	353	meta-analysis	rs17604088	rs4147937	G	A	665186	1065677	270350	9633	260717	1758	50795	1102	27163	4107	112026	2666	70733	-0.0221063	0.029958	0.460569	0.705246	+-+-	-0.124609	0.0435401	0.00421046	0.0421046	--+-	-0.0467849	0.0322032	0.146279	0.552973	+-+-	-0.203045	0.0583695	0.000504001	0.0127427	-+--	-0.0684376	0.0643186	0.28731	0.363424	+-+-	0.0190776	0.327029	0.763396	0.853866	0.121192
	387	meta-analysis	rs11085171	rs3752231	G	T	690045	1043638	270350	9633	260717	4161	114543	2668	69009	1704	48278	1100	28887	0.0116485	0.0297757	0.695642	0.828145	+--+	0.148353	0.0296768	5.76363e-07	2.88181e-05	++++	-0.000806158	0.0406617	0.984182	0.89501	---+	0.136431	0.0397632	0.000601175	0.0147245	++++	0.163758	0.042573	0.000119801	0.0050721	++-+	0.0158191	0.30502	0.00518474	0.335025	0.638994
	427	meta-analysis	rs34606938	rs3752231	T	T	690684	1043638	270350	9633	260717	3538	91816	2551	72134	2028	54735	1516	42032	-0.0214382	0.0372308	0.564737	0.705922	----	0.148353	0.0296768	5.76363e-07	2.88181e-05	++++	-0.0416588	0.0511207	0.415124	0.769497	----	0.139436	0.0330986	2.52274e-05	0.00131817	++-+	0.140334	0.0536231	0.00886949	0.0679123	++++	0.00294296	0.150574	0.0140297	0.419127	0.988635
	438	meta-analysis	rs34606938	rs2074453	T	C	690684	1080189	270350	9633	260717	2604	72009	2272	63820	2831	73888	1926	51000	-0.0214382	0.0372308	0.564737	0.705922	----	-0.0909501	0.0296344	0.00214728	0.026841	----	-0.0324305	0.0543241	0.550519	0.818528	+-+-	-0.0946154	0.0330557	0.00420581	0.0433738	+---	-0.109217	0.0518339	0.0351118	0.13417	----	0.328128	0.779907	0.30647	0.853411	0.812252
	473	meta-analysis	rs3787017	rs4147937	T	A	725939	1065677	270350	9633	260717	3715	101487	2834	79365	1720	44410	1364	35455	-0.0202374	0.0331594	0.541658	0.705246	---+	-0.124609	0.0435401	0.00421046	0.0421046	--+-	-0.00281385	0.0358444	0.937429	0.891271	---+	-0.0334167	0.07887	0.67179	0.550374	--+-	-0.173306	0.0577335	0.0026836	0.0333018	--+-	0.723904	0.878538	0.0121116	0.411118	0.152372
	504	meta-analysis	rs28417650	rs3752231	G	T	731386	1043638	270350	9633	260717	2921	80386	690	19898	4828	129378	1194	31055	0.0131831	0.0298093	0.65831	0.802817	+-+-	0.148353	0.0296768	5.76363e-07	2.88181e-05	++++	-0.0150887	0.0407675	0.711297	0.848463	+++-	0.121354	0.0396623	0.00221574	0.03216	++-+	0.165099	0.0423495	9.6798e-05	0.00464465	++++	0.0164457	0.30502	0.00217464	0.335025	0.450891
	506	meta-analysis	rs28417650	rs4147914	G	A	731386	1049269	270350	9633	260717	6751	179160	1651	43964	998	30604	233	6989	0.0131831	0.0298093	0.65831	0.802817	+-+-	0.104496	0.0330946	0.00159136	0.0265226	++++	-0.0124718	0.0350071	0.721641	0.848463	+-+-	0.0621002	0.0441649	0.159695	0.299437	-+++	0.145007	0.04853	0.00280825	0.0342579	++++	0.185761	0.682684	0.00849528	0.397236	0.206418
	515	meta-analysis	rs28417650	rs2074453	G	C	731386	1080189	270350	9633	260717	5277	145307	1272	35545	2472	64457	612	15408	0.0131831	0.0298093	0.65831	0.802817	+-+-	-0.0909501	0.0296344	0.00214728	0.026841	----	-0.0196135	0.0435085	0.652136	0.839525	+--+	-0.118493	0.0396799	0.00282455	0.0357067	----	-0.0767384	0.0423414	0.0699288	0.19358	+---	0.0931164	0.598577	0.346737	0.853411	0.471802
	541	meta-analysis	rs35365935	rs3752231	C	T	737949	1043638	270350	9633	260717	803	23088	2042	57651	1950	50975	4838	129003	0.0224368	0.0321378	0.485087	0.705246	+-+-	0.148353	0.0296768	5.76363e-07	2.88181e-05	++++	0.0298836	0.0438796	0.495848	0.795731	+-+-	0.153366	0.0356016	1.64854e-05	0.000922919	++-+	0.165691	0.0462987	0.000345265	0.00887508	++++	0.028866	0.363581	0.0332528	0.606142	0.832869
	543	meta-analysis	rs35365935	rs4147914	C	A	737949	1049269	270350	9633	260717	756	21221	1919	51590	1997	52842	4961	135064	0.0224368	0.0321378	0.485087	0.705246	+-+-	0.104496	0.0330946	0.00159136	0.0265226	++++	0.000391084	0.0377499	0.991734	0.89501	+-+-	0.0791542	0.0396821	0.0460746	0.170366	++++	0.161772	0.0552003	0.00338277	0.0386464	++++	0.150412	0.642159	0.015813	0.436061	0.224267
	548	meta-analysis	rs35365935	rs4147937	C	A	737949	1065677	270350	9633	260717	717	19373	1854	48173	2036	54690	5026	138481	0.0224368	0.0321378	0.485087	0.705246	+-+-	-0.124609	0.0435401	0.00421046	0.0421046	--+-	0.00367537	0.0344375	0.915007	0.891271	+-+-	-0.162633	0.0518386	0.00170515	0.0278428	-+--	-0.0262334	0.0775226	0.735065	0.517652	+-+-	0.00753405	0.243538	0.724401	0.853866	0.143574
	552	meta-analysis	rs35365935	rs2074453	C	C	737949	1080189	270350	9633	260717	755	22446	1927	55074	1998	51617	4953	131580	0.0224368	0.0321378	0.485087	0.705246	+-+-	-0.0909501	0.0296344	0.00214728	0.026841	----	-0.0157544	0.0467808	0.73629	0.853706	+---	-0.113113	0.035607	0.00148955	0.0265334	----	-0.0577671	0.0452127	0.201365	0.304612	+-+-	0.0977148	0.60977	0.518431	0.853866	0.336202
	577	meta-analysis	rs10413116	rs3752231	T	T	745344	1043638	270350	9633	260717	3457	91356	2735	74681	1908	52354	1533	42326	-0.000114354	0.0323097	0.997176	0.997176	+-+-	0.148353	0.0296768	5.76363e-07	2.88181e-05	++++	0.0690854	0.0438901	0.115475	0.504211	+-++	0.193585	0.0354452	4.72071e-08	3.69998e-05	++++	0.111985	0.0469425	0.017052	0.0966384	+-++	0.0273257	0.363581	0.504419	0.853866	0.165368
	579	meta-analysis	rs10413116	rs4147914	T	A	745344	1049269	270350	9633	260717	4458	119817	3571	96896	907	23893	697	20111	-0.000114354	0.0323097	0.997176	0.997176	+-+-	0.104496	0.0330946	0.00159136	0.0265226	++++	0.0101447	0.0379615	0.789287	0.86716	+-++	0.115815	0.0395018	0.00336904	0.0388275	++++	0.0884798	0.0556124	0.111608	0.232164	++++	0.053756	0.506817	0.244672	0.849027	0.688619
	584	meta-analysis	rs10413116	rs4147937	T	A	745344	1065677	270350	9633	260717	2581	71359	1985	57693	2784	72351	2283	59314	-0.000114354	0.0323097	0.997176	0.997176	+-+-	-0.124609	0.0435401	0.00421046	0.0421046	--+-	-0.00993333	0.0345919	0.773992	0.861829	+--+	-0.144479	0.0514013	0.00494183	0.0472351	--+-	-0.0857837	0.0791421	0.2784	0.361691	+-+-	0.0298867	0.363581	0.379843	0.853411	0.533959
	588	meta-analysis	rs10413116	rs2074453	T	C	745344	1080189	270350	9633	260717	1439	37039	1132	30507	3926	106671	3136	86500	-0.000114354	0.0323097	0.997176	0.997176	+-+-	-0.0909501	0.0296344	0.00214728	0.026841	----	-0.0574729	0.0472795	0.224138	0.627907	----	-0.123624	0.0354145	0.000481616	0.0125826	----	-0.0737256	0.0451166	0.102235	0.223657	+---	0.262784	0.737029	0.803596	0.853866	0.384311
	612	meta-analysis	rs12459472	rs3752231	C	T	749190	1043638	270350	9633	260717	3667	96705	1719	46842	3003	82179	1244	34991	0.0460541	0.0295907	0.11962	0.384136	+--+	0.148353	0.0296768	5.76363e-07	2.88181e-05	++++	0.0769258	0.0404434	0.0571636	0.372848	++++	0.180588	0.0414974	1.35034e-05	0.000881966	++++	0.189287	0.0419473	6.40687e-06	0.000576413	++-+	0.073623	0.535297	0.0538146	0.714518	0.882792
	614	meta-analysis	rs12459472	rs4147914	C	A	749190	1049269	270350	9633	260717	4840	128409	2148	59086	1830	50475	815	22747	0.0460541	0.0295907	0.11962	0.384136	+--+	0.104496	0.0330946	0.00159136	0.0265226	++++	0.0597844	0.0347804	0.085631	0.43013	+--+	0.131989	0.0465252	0.00455502	0.0456535	++++	0.13623	0.0466661	0.00350884	0.0394604	++++	0.213866	0.72024	0.189028	0.839961	0.948685
	623	meta-analysis	rs12459472	rs2074453	C	C	749190	1080189	270350	9633	260717	3197	88965	1369	40087	3473	89919	1594	41746	0.0460541	0.0295907	0.11962	0.384136	+--+	-0.0909501	0.0296344	0.00214728	0.026841	----	0.0118633	0.0432094	0.78366	0.865666	+--+	-0.122874	0.0414635	0.00304235	0.0372581	----	-0.0477244	0.0421264	0.257262	0.348452	+---	0.0244543	0.357551	0.323433	0.853411	0.203594
	646	meta-analysis	rs12459842	rs3752231	T	T	750583	1043638	270350	9633	260717	3635	96980	1311	35950	3108	86291	1579	41496	0.0218311	0.0349589	0.532313	0.705246	++-+	0.148353	0.0296768	5.76363e-07	2.88181e-05	++++	0.0232791	0.0479708	0.627481	0.834084	++-+	0.148782	0.0338851	1.12939e-05	0.000804716	++++	0.164941	0.0502096	0.00101965	0.0177612	++-+	0.0326066	0.376977	0.0413503	0.642832	0.789653
	648	meta-analysis	rs12459842	rs4147914	T	A	750583	1049269	270350	9633	260717	2672	69790	1042	26888	4071	113481	1848	50558	0.0218311	0.0349589	0.532313	0.705246	++-+	0.104496	0.0330946	0.00159136	0.0265226	++++	0.0350844	0.0412163	0.394644	0.76222	++-+	0.117776	0.0378853	0.00187884	0.0300529	-+++	0.0969313	0.0607963	0.110855	0.231403	++++	0.139653	0.630124	0.399776	0.853411	0.771065
	679	meta-analysis	rs6510967	rs3752231	G	T	776648	1043638	270350	9633	260717	3974	112004	3639	96133	902	23825	1118	28755	-0.0255279	0.0365293	0.484656	0.705246	--+-	0.148353	0.0296768	5.76363e-07	2.88181e-05	++++	0.0175537	0.0495736	0.723269	0.848463	-+++	0.167515	0.0333011	4.89719e-07	7.67659e-05	++++	0.0922241	0.0533775	0.0840295	0.210121	++-+	0.0120371	0.280949	0.30535	0.853411	0.231413
	681	meta-analysis	rs6510967	rs4147914	G	A	776648	1049269	270350	9633	260717	3555	98063	3579	93070	1321	37766	1178	31818	-0.0255279	0.0365293	0.484656	0.705246	--+-	0.104496	0.0330946	0.00159136	0.0265226	++++	-0.0111918	0.042716	0.793318	0.86716	-++-	0.112295	0.0370584	0.00244366	0.0329793	-+++	0.0594675	0.0659618	0.367299	0.400459	-+++	0.0289875	0.363581	0.368576	0.853411	0.485029
	690	meta-analysis	rs6510967	rs2074453	G	C	776648	1080189	270350	9633	260717	1355	37954	1358	34609	3521	97875	3399	90279	-0.0255279	0.0365293	0.484656	0.705246	--+-	-0.0909501	0.0296344	0.00214728	0.026841	----	-0.057137	0.0531277	0.282167	0.698783	----	-0.102857	0.0332864	0.00200117	0.0301628	----	-0.10283	0.0510801	0.0441022	0.151154	--+-	0.465846	0.803055	0.535266	0.853866	0.999651
	711	meta-analysis	rs351967	rs3752231	C	T	789890	1043638	270350	9633	260717	3464	95152	3365	88400	1412	40677	1392	36488	0.0188063	0.0308705	0.542391	0.705246	+--+	0.148353	0.0296768	5.76363e-07	2.88181e-05	++++	0.0337617	0.0421999	0.423686	0.769497	++++	0.159711	0.0370067	1.59077e-05	0.000922919	++++	0.160212	0.0441988	0.000289177	0.00800513	++-+	0.024834	0.357551	0.0385231	0.637391	0.993064
	713	meta-analysis	rs351967	rs4147914	C	A	789890	1049269	270350	9633	260717	2791	76567	69	1391	4551	125632	2222	57127	0.0188063	0.0308705	0.542391	0.705246	+--+	0.104496	0.0330946	0.00159136	0.0265226	++++	-0.0179956	0.0365131	0.622118	0.834084	+---	0.0597095	0.0418485	0.153637	0.295056	-+++	0.163275	0.0502234	0.0011501	0.0192506	++++	0.161776	0.65576	0.00350798	0.335025	0.113145
	742	meta-analysis	rs67692521	rs3752231	A	T	791516	1043638	270350	9633	260717	2026	60445	656	17075	5316	141754	1635	41443	0.00894446	0.0336185	0.790195	0.897948	+--+	0.148353	0.0296768	5.76363e-07	2.88181e-05	++++	0.0635584	0.0458438	0.165621	0.573675	++++	0.179068	0.0345554	2.1947e-07	5.73384e-05	++++	0.123553	0.0486412	0.0110822	0.0781767	++-+	0.0442136	0.447049	0.369406	0.853411	0.352156
	772	meta-analysis	rs351976	rs3752231	C	T	806673	1043638	270350	9633	260717	2481	66766	5921	156358	379	11192	852	26401	0.0367403	0.0295912	0.214385	0.48724	+-++	0.148353	0.0296768	5.76363e-07	2.88181e-05	++++	0.0140686	0.0404353	0.727894	0.851161	+-+-	0.122936	0.0418782	0.00332949	0.0388275	++++	0.188029	0.041959	7.42058e-06	0.000593435	++++	0.0614641	0.515618	0.00283265	0.335025	0.272195
	774	meta-analysis	rs351976	rs4147914	C	A	806673	1049269	270350	9633	260717	1035	26916	2361	63628	1825	51042	4412	119131	0.0367403	0.0295912	0.214385	0.48724	+-++	0.104496	0.0330946	0.00159136	0.0265226	++++	0.0431351	0.0347605	0.214634	0.62336	+-++	0.113625	0.0462451	0.0140099	0.0900048	-+++	0.139774	0.0474627	0.00323039	0.0381156	++++	0.223058	0.727256	0.100451	0.821214	0.693136
	801	meta-analysis	rs12460890	rs3752231	T	T	829568	1043638	270350	9633	260717	3602	98666	3353	93041	1356	35111	1322	33899	-0.0450906	0.0296085	0.127785	0.384136	+---	0.148353	0.0296768	5.76363e-07	2.88181e-05	++++	-0.0271748	0.0404368	0.501564	0.799242	+-+-	0.165749	0.041167	5.66688e-05	0.00246753	++++	0.101484	0.0422025	0.0161856	0.0953065	++++	0.000827915	0.117085	0.027718	0.573266	0.27569
	803	meta-analysis	rs12460890	rs4147914	T	A	829568	1049269	270350	9633	260717	2337	66535	2229	62517	2621	67242	2446	64423	-0.0450906	0.0296085	0.127785	0.384136	+---	0.104496	0.0330946	0.00159136	0.0265226	++++	-0.0140793	0.0347777	0.685597	0.846458	+++-	0.155955	0.0456824	0.000640434	0.0152108	++++	0.0339779	0.0476479	0.475781	0.44705	-++-	0.00306107	0.150574	0.415262	0.853411	0.0646203
	812	meta-analysis	rs12460890	rs2074453	T	C	829568	1080189	270350	9633	260717	3136	83971	2953	79979	1822	49806	1722	46961	-0.0450906	0.0296085	0.127785	0.384136	+---	-0.0909501	0.0296344	0.00214728	0.026841	----	-0.0817784	0.043248	0.0586351	0.376505	----	-0.12464	0.0411246	0.0024391	0.0329793	----	-0.137111	0.041719	0.00101426	0.0177612	+---	0.472634	0.806535	0.357142	0.853411	0.831415
	829	meta-analysis	rs17684161	rs3752231	C	T	865406	1043638	270350	9633	260717	4897	131988	1295	34049	2716	76149	725	18531	-0.0495117	0.0344451	0.150601	0.384136	--+-	0.148353	0.0296768	5.76363e-07	2.88181e-05	++++	-0.0146045	0.0471084	0.756547	0.861829	--+-	0.168053	0.034153	8.62798e-07	0.000112707	++++	0.0759293	0.0496128	0.125909	0.244915	++++	0.00169413	0.119793	0.185736	0.839961	0.126142
	840	meta-analysis	rs17684161	rs2074453	C	C	865406	1080189	270350	9633	260717	2056	54035	515	13511	5557	154102	1505	39069	-0.0495117	0.0344451	0.150601	0.384136	--+-	-0.0909501	0.0296344	0.00214728	0.026841	----	-0.0442947	0.0500413	0.376069	0.761116	+---	-0.0888086	0.0340978	0.00920026	0.0713805	+---	-0.144012	0.0483188	0.00287828	0.034527	--+-	0.462272	0.803055	0.151715	0.839961	0.350587
	856	meta-analysis	rs891206	rs3752231	A	T	872255	1043638	270350	9633	260717	2935	79686	1706	46429	3260	87593	1732	47009	-0.0441586	0.0303656	0.145882	0.384136	+---	0.148353	0.0296768	5.76363e-07	2.88181e-05	++++	-0.0512082	0.0412464	0.214415	0.62336	+---	0.148681	0.0480103	0.0019558	0.030057	++-+	0.100715	0.0420311	0.0165658	0.0953065	++-+	0.00158822	0.119791	0.00988467	0.408872	0.452224
	867	meta-analysis	rs891206	rs2074453	A	C	872255	1080189	270350	9633	260717	1726	47148	949	25663	4469	120131	2489	67775	-0.0441586	0.0303656	0.145882	0.384136	+---	-0.0909501	0.0296344	0.00214728	0.026841	----	-0.0334767	0.0445108	0.451989	0.774952	+-+-	-0.0774322	0.04777	0.105031	0.253294	+---	-0.13377	0.0437197	0.00221543	0.0289917	+---	0.500818	0.820005	0.107945	0.83519	0.384301
	882	meta-analysis	rs2930898	rs3752231	C	T	883968	1043638	270350	9633	260717	1767	47469	1007	26059	4428	119810	2431	67379	0.020477	0.0295746	0.488695	0.705246	++++	0.148353	0.0296768	5.76363e-07	2.88181e-05	++++	0.0301954	0.0404885	0.455802	0.774952	++-+	0.155402	0.0426409	0.000267973	0.00795925	++-+	0.173132	0.0425722	4.76677e-05	0.00343085	++++	0.0332269	0.376977	0.0149782	0.430597	0.768575
	884	meta-analysis	rs2930898	rs4147914	C	A	883968	1049269	270350	9633	260717	3360	87846	1586	45084	3774	103287	913	24500	0.020477	0.0295746	0.488695	0.705246	++++	0.104496	0.0330946	0.00159136	0.0265226	++++	0.00307334	0.0347569	0.92954	0.891271	-+-+	0.0707999	0.047554	0.136531	0.282896	-+++	0.13979	0.046534	0.00266419	0.0333018	++++	0.250217	0.733319	0.0185787	0.466072	0.299777
	889	meta-analysis	rs2930898	rs4147937	C	A	883968	1065677	270350	9633	260717	4034	112384	1340	38194	3100	78749	1159	31390	0.020477	0.0295746	0.488695	0.705246	++++	-0.124609	0.0435401	0.00421046	0.0421046	--+-	0.000207952	0.0317882	0.99478	0.89501	-++-	-0.183377	0.0607133	0.00252465	0.0329793	--+-	-0.0585342	0.0629826	0.352697	0.392351	-+--	0.00738803	0.243538	0.405053	0.853411	0.153556
	907	meta-analysis	rs2306718	rs3752231	A	T	899978	1043638	270350	9633	260717	2004	57652	678	19868	5130	133481	1821	49716	-0.0437923	0.0298033	0.14173	0.384136	-+--	0.148353	0.0296768	5.76363e-07	2.88181e-05	++++	-0.0313516	0.0405574	0.439512	0.772801	++--	0.15126	0.0395251	0.00012974	0.00484224	++-+	0.107554	0.0434916	0.0133994	0.085027	++-+	0.00126165	0.11857	0.0195015	0.466072	0.457052
	914	meta-analysis	rs2306718	rs4147937	A	A	899978	1065677	270350	9633	260717	2975	82535	1971	50395	1774	50758	2913	77029	-0.0437923	0.0298033	0.14173	0.384136	-+--	-0.124609	0.0435401	0.00421046	0.0421046	--+-	-0.0250008	0.032088	0.435901	0.769497	++--	-0.0698796	0.0608441	0.250761	0.369437	-++-	-0.197528	0.0613438	0.00128183	0.0205937	--+-	0.514123	0.825057	0.0126986	0.411118	0.139568
	918	meta-analysis	rs2306718	rs2074453	A	C	899978	1080189	270350	9633	260717	2733	75661	2653	67886	2016	57632	2231	59538	-0.0437923	0.0298033	0.14173	0.384136	-+--	-0.0909501	0.0296344	0.00214728	0.026841	----	-0.0444872	0.0438612	0.310453	0.712737	+---	-0.0928758	0.0394518	0.0185647	0.104339	+---	-0.129014	0.0411324	0.00170949	0.0241253	----	0.412082	0.791564	0.159807	0.839961	0.526038
	931	meta-analysis	rs2240615	rs3752231	A	T	964434	1043638	270350	9633	260717	1874	50295	1952	50818	2875	82998	2932	76606	0.0603189	0.0298082	0.0430149	0.239079	-+++	0.148353	0.0296768	5.76363e-07	2.88181e-05	++++	0.0334113	0.0411921	0.417303	0.769497	-++-	0.125673	0.0398641	0.00161858	0.0269916	++-+	0.201149	0.0409229	8.86399e-07	0.000127596	++++	0.107506	0.60977	0.00386688	0.335025	0.186459
	933	meta-analysis	rs2240615	rs4147914	A	A	964434	1049269	270350	9633	260717	1318	36294	1253	31252	3431	96999	3631	96172	0.0603189	0.0298082	0.0430149	0.239079	-+++	0.104496	0.0330946	0.00159136	0.0265226	++++	0.0279094	0.0356154	0.433255	0.769497	-+++	0.0628027	0.0481607	0.192225	0.326814	+++-	0.159969	0.0435971	0.000243258	0.00703953	-+++	0.560207	0.844618	0.0189844	0.466072	0.134725
	954	meta-analysis	rs2240154	rs3752231	T	T	1003172	1043638	270350	9633	260717	2588	74058	2460	70342	2358	58872	2227	57445	-0.0564718	0.0331519	0.0884883	0.368701	+---	0.148353	0.0296768	5.76363e-07	2.88181e-05	++++	-0.025453	0.0455939	0.576671	0.822146	++--	0.168598	0.0348565	1.31873e-06	0.000129198	++++	0.0712697	0.0473191	0.132029	0.248761	++-+	0.000721764	0.117085	0.141035	0.839961	0.0977131
	965	meta-analysis	rs2240154	rs2074453	T	C	1003172	1080189	270350	9633	260717	2382	59993	2172	58179	2564	72937	2515	69608	-0.0564718	0.0331519	0.0884883	0.368701	+---	-0.0909501	0.0296344	0.00214728	0.026841	----	-0.11063	0.0593508	0.0623207	0.388719	+---	-0.110149	0.0348507	0.00157453	0.0268788	----	-0.107626	0.0405625	0.00797009	0.063738	+---	0.994417	0.92323	0.966664	0.873846	0.962374
	976	meta-analysis	rs739881	rs3752231	A	T	1006458	1043638	270350	9633	260717	4032	111634	1342	38944	3196	84230	1063	25909	0.0115914	0.0329533	0.725025	0.843052	-+-+	0.148353	0.0296768	5.76363e-07	2.88181e-05	++++	0.0571503	0.046098	0.215066	0.62336	++-+	0.203938	0.0560494	0.000274186	0.00795925	++++	0.183833	0.0474449	0.000106771	0.00480296	++-+	0.0431066	0.443361	0.0554877	0.724061	0.784254
	978	meta-analysis	rs739881	rs4147914	A	A	1006458	1049269	270350	9633	260717	2073	55770	640	16793	5155	140094	1765	48060	0.0115914	0.0329533	0.725025	0.843052	-+-+	0.104496	0.0330946	0.00159136	0.0265226	++++	0.0791897	0.0400098	0.0477871	0.346038	++-+	0.234283	0.0588915	6.94372e-05	0.00272115	++++	0.125863	0.0491718	0.0104777	0.074666	-+++	0.0293787	0.363581	0.461577	0.853866	0.157605
	997	meta-analysis	rs2240160	rs3752231	A	T	1011215	1043638	270350	9633	260717	6443	175569	2148	57767	785	20295	257	7086	-0.0439849	0.0308289	0.153655	0.384136	+---	0.148353	0.0296768	5.76363e-07	2.88181e-05	++++	0.00228973	0.0417251	0.956237	0.894348	+---	0.179698	0.0370039	1.1966e-06	0.000129198	++++	0.0902423	0.0452279	0.0460122	0.154032	++-+	0.00146723	0.11857	0.152914	0.839961	0.125814
	1008	meta-analysis	rs2240160	rs2074453	A	C	1011215	1080189	270350	9633	260717	3146	80887	4883	135826	568	15791	1036	28213	-0.0439849	0.0308289	0.153655	0.384136	+---	-0.0909501	0.0296344	0.00214728	0.026841	----	-0.0890862	0.0525368	0.0899446	0.436994	+---	-0.120833	0.0373318	0.00120907	0.0239902	----	-0.0998825	0.0380031	0.00858187	0.0664166	+---	0.622308	0.861393	0.86776	0.853866	0.694117
	1017	meta-analysis	rs10413761	rs3752231	G	T	1020086	1043638	270350	9633	260717	1072	26287	1499	41259	2642	70391	4420	122780	0.074917	0.032284	0.0203106	0.145076	++-+	0.148353	0.0296768	5.76363e-07	2.88181e-05	++++	0.0594683	0.0425381	0.162113	0.572407	++-+	0.143483	0.0555718	0.00982455	0.072818	++-+	0.201028	0.0426029	2.37424e-06	0.000284808	++-+	0.229948	0.729345	0.0187059	0.466072	0.411193
	1019	meta-analysis	rs10413761	rs4147914	G	A	1020086	1049269	270350	9633	260717	1494	39460	2450	66049	2220	57218	3469	97990	0.074917	0.032284	0.0203106	0.145076	++-+	0.104496	0.0330946	0.00159136	0.0265226	++++	0.0739605	0.0366797	0.0437593	0.345673	-+-+	0.145397	0.0707613	0.0399025	0.159564	-+++	0.155061	0.0432706	0.000338989	0.00887508	++++	0.370099	0.791564	0.152799	0.839961	0.907247
	1036	meta-analysis	rs60583377	rs3752231	T	T	1021349	1043638	270350	9633	260717	1358	38373	1487	42366	3283	87742	3505	92236	-0.032679	0.0391911	0.404373	0.705246	---+	0.148353	0.0296768	5.76363e-07	2.88181e-05	++++	-0.107317	0.05841	0.0661656	0.392708	----	0.134466	0.0327274	3.9795e-05	0.00194939	++-+	0.13112	0.0522392	0.0120733	0.08046	++++	0.0003048	0.0776778	0.00234431	0.335025	0.956714
	1047	meta-analysis	rs60583377	rs2074453	T	C	1021349	1080189	270350	9633	260717	1288	37717	1394	39803	3353	88398	3598	94799	-0.032679	0.0391911	0.404373	0.705246	---+	-0.0909501	0.0296344	0.00214728	0.026841	----	-0.0596789	0.0543109	0.271839	0.691479	----	-0.100213	0.0326503	0.00214572	0.0317313	----	-0.120141	0.0577531	0.0375023	0.138629	----	0.522402	0.827763	0.44567	0.853866	0.763891
	1055	meta-analysis	rs3752231	rs28659974	T	C	1043638	1045765	270350	9633	260717	3912	102968	3076	84527	1474	40579	1171	32643	0.148353	0.0296768	5.76363e-07	2.88181e-05	++++	0.0648499	0.0320503	0.0430342	0.239079	++++	0.0721948	0.13453	0.591513	0.830551	++-+	-0.0407672	0.0406168	0.315522	0.406032	-++-	0.130091	0.0350317	0.000204395	0.00668692	++++	0.421488	0.794676	0.677065	0.853866	0.00144532
	1056	meta-analysis	rs3752231	rs4147914	T	A	1043638	1049269	270350	9633	260717	1505	39262	1208	33301	3881	104285	3039	83869	0.148353	0.0296768	5.76363e-07	2.88181e-05	++++	0.104496	0.0330946	0.00159136	0.0265226	++++	0.095448	0.0363347	0.00861643	0.141412	++-+	-0.0384849	0.0607001	0.52607	0.498158	-++-	0.20189	0.0390429	2.32873e-07	5.58695e-05	++++	0.0583305	0.511246	0.045962	0.659077	0.000866698
	1057	meta-analysis	rs3752231	rs10411696	T	G	1043638	1060487	270350	9633	260717	3463	90180	2729	75857	1923	53367	1518	41313	0.148353	0.0296768	5.76363e-07	2.88181e-05	++++	-0.0261062	0.0328573	0.426885	0.705246	+-+-	0.217504	0.0581317	0.00018287	0.0154457	++++	-0.012276	0.0427564	0.774025	0.582424	--+-	0.118309	0.0425615	0.00544062	0.0521316	++++	0.00145149	0.11857	0.16857	0.839961	0.0304226
	1058	meta-analysis	rs3752231	rs76527008	T	A	1043638	1060668	270350	9633	260717	1662	45386	1215	34986	3724	98161	3032	82184	0.148353	0.0296768	5.76363e-07	2.88181e-05	++++	0.0534245	0.0295878	0.070977	0.354885	+-++	0.109011	0.0439342	0.0130928	0.175318	++++	0.00172722	0.0406782	0.966132	0.631025	--++	0.176027	0.0388962	6.02346e-06	0.000576413	++++	0.0731621	0.535297	0.253413	0.849027	0.00195542
	1059	meta-analysis	rs3752231	rs4147923	T	T	1043638	1062701	270350	9633	260717	4451	118283	3578	98430	935	25264	669	18740	0.148353	0.0296768	5.76363e-07	2.88181e-05	++++	0.0215141	0.0304942	0.48049	0.705246	+-++	0.0984405	0.0487445	0.0434333	0.345584	++++	-0.021033	0.0411426	0.609195	0.525902	--+-	0.155974	0.041496	0.000170741	0.00633806	++++	0.061066	0.515618	0.368784	0.853411	0.00245249
	1060	meta-analysis	rs3752231	rs4807499	T	T	1043638	1063930	270350	9633	260717	2712	76405	2336	67995	2674	67142	1911	49175	0.148353	0.0296768	5.76363e-07	2.88181e-05	++++	-0.0527544	0.030195	0.0806159	0.366436	----	0.210174	0.0474397	9.40839e-06	0.0014758	++-+	0.023205	0.0433458	0.59241	0.521088	++-+	0.120844	0.0469162	0.0100026	0.0742198	++-+	0.00361939	0.163795	0.180614	0.839961	0.126364
	1061	meta-analysis	rs3752231	rs4147937	T	A	1043638	1065677	270350	9633	260717	1606	45153	1239	35586	3780	98394	3008	81584	0.148353	0.0296768	5.76363e-07	2.88181e-05	++++	-0.124609	0.0435401	0.00421046	0.0421046	--+-	0.142878	0.0317988	7.0165e-06	0.00128404	++++	-0.0925011	0.0540826	0.0871978	0.234587	-++-	0.026563	0.0745397	0.721571	0.513337	++-+	0.000175595	0.0662214	0.151203	0.839961	0.196056
	1063	meta-analysis	rs3752231	rs2269846	T	G	1043638	1075720	270350	9633	260717	1617	42335	1058	30476	3769	101212	3189	86694	0.148353	0.0296768	5.76363e-07	2.88181e-05	++++	-0.0185038	0.0309624	0.550092	0.705246	+---	0.150733	0.0508553	0.00303699	0.0897337	++++	-0.030286	0.041415	0.464607	0.47345	--+-	0.119454	0.0415488	0.00403974	0.0421387	++-+	0.00577922	0.213284	0.633858	0.853866	0.0106954
	1064	meta-analysis	rs3752231	rs2240052	T	C	1043638	1076781	270350	9633	260717	2613	72008	1953	57044	2773	71539	2294	60126	0.148353	0.0296768	5.76363e-07	2.88181e-05	++++	-0.0266644	0.0300301	0.374582	0.705246	++--	0.249757	0.0461891	6.39952e-08	6.86433e-05	++-+	0.0590488	0.0415152	0.154927	0.295062	++-+	0.133656	0.0435802	0.00216289	0.0289917	++-+	0.0021351	0.127136	0.0675111	0.740879	0.215142
	1065	meta-analysis	rs3752231	rs2074453	T	C	1043638	1080189	270350	9633	260717	2162	58418	1449	41866	3224	85129	2798	75304	0.148353	0.0296768	5.76363e-07	2.88181e-05	++++	-0.0909501	0.0296344	0.00214728	0.026841	----	0.177594	0.0433591	4.20542e-05	0.00577203	++++	-0.0365	0.0411814	0.375444	0.433098	+-+-	0.0662319	0.0451971	0.142811	0.258785	++-+	0.00034329	0.0776778	0.0753978	0.770497	0.0929299
	1066	meta-analysis	rs3752231	rs10439143	T	G	1043638	1098066	270350	9633	260717	2125	54893	1701	46220	3261	88654	2546	70950	0.148353	0.0296768	5.76363e-07	2.88181e-05	++++	0.0791324	0.0327903	0.0158092	0.131743	++-+	0.210935	0.0559935	0.00016513	0.0151097	++++	0.11503	0.0442217	0.00928942	0.0713805	++++	0.235409	0.044944	1.62469e-07	5.58695e-05	++++	0.1789	0.672434	0.733206	0.853866	0.0562346
	1067	meta-analysis	rs3752231	rs62131210	T	T	1043638	1100379	270350	9633	260717	4775	125569	3627	97555	611	17978	620	19615	0.148353	0.0296768	5.76363e-07	2.88181e-05	++++	0.000713026	0.0306001	0.98141	0.997176	-+++	0.134957	0.0374739	0.000316573	0.0227008	++++	-0.0202632	0.0420332	0.629752	0.533	--++	0.152563	0.0433853	0.000437314	0.0101533	++++	0.00584406	0.213284	0.758754	0.853866	0.00422297
	1068	meta-analysis	rs3752231	rs35080285	T	A	1043638	1101067	270350	9633	260717	1485	38637	1086	28909	3901	104910	3161	88261	0.148353	0.0296768	5.76363e-07	2.88181e-05	++++	0.000676001	0.0295771	0.981766	0.997176	--++	0.1204	0.0426506	0.00475856	0.106889	++++	-0.0344488	0.0404558	0.394482	0.441063	--+-	0.142858	0.0406093	0.000435043	0.0101533	++++	0.00843535	0.25078	0.702949	0.853866	0.00198024
	1069	meta-analysis	rs3752231	rs17526264	T	T	1043638	1103768	270350	9633	260717	1962	50971	1434	39573	3424	92576	2813	77597	0.148353	0.0296768	5.76363e-07	2.88181e-05	++++	0.0345558	0.0486831	0.477822	0.705246	+++-	0.164796	0.0314421	1.59484e-07	6.86433e-05	++++	0.113566	0.0786562	0.148787	0.290087	++++	0.103278	0.0617883	0.0946254	0.216898	++-+	0.545323	0.83923	0.374894	0.853411	0.918077
	1070	meta-analysis	rs3752231	rs4807542	T	A	1043638	1104078	270350	9633	260717	2109	55124	1835	50385	3277	88423	2412	66785	0.148353	0.0296768	5.76363e-07	2.88181e-05	++++	0.0273512	0.031788	0.389553	0.705246	++-+	0.187132	0.035909	1.87547e-07	6.86433e-05	++++	0.0828445	0.0435546	0.0571604	0.186523	++-+	0.144794	0.0454637	0.00144838	0.02218	++-+	0.0646798	0.519698	0.464912	0.853866	0.325138
	1071	meta-analysis	rs3752231	rs11878692	T	G	1043638	1185924	270350	9633	260717	2675	68322	1879	49850	2711	75225	2368	67320	0.148353	0.0296768	5.76363e-07	2.88181e-05	++++	-0.0405284	0.0326179	0.214044	0.48724	--+-	0.142683	0.0351401	4.89879e-05	0.00597662	++-+	-0.0275761	0.0427059	0.51846	0.496268	-++-	0.127758	0.051356	0.0128576	0.0826268	++++	0.00208005	0.127136	0.810448	0.853866	0.0200389
	1072	meta-analysis	rs3752231	rs1076230	T	G	1043638	1244900	270350	9633	260717	1498	43216	1184	34304	3888	100331	3063	82866	0.148353	0.0296768	5.76363e-07	2.88181e-05	++++	-0.0490341	0.0326554	0.13321	0.384136	-++-	0.260581	0.0552736	2.42434e-06	0.000665493	++++	0.0248784	0.0449073	0.579583	0.520162	-++-	0.128819	0.0459873	0.00509157	0.0508975	++++	0.000934113	0.117426	0.0668753	0.740879	0.105861
	1073	meta-analysis	rs28659974	rs4147914	C	A	1045765	1049269	270350	9633	260717	3339	87601	2750	76349	2047	55946	1497	40821	0.0648499	0.0320503	0.0430342	0.239079	++++	0.104496	0.0330946	0.00159136	0.0265226	++++	0.0167819	0.0352189	0.633715	0.836334	+-+-	-0.347183	0.224263	0.121596	0.272762	--+-	0.124148	0.0391	0.00149767	0.022457	++++	0.108871	0.60977	0.0413219	0.642832	0.0384096
	1078	meta-analysis	rs28659974	rs4147937	C	A	1045765	1065677	270350	9633	260717	1593	42695	1181	30833	3793	100852	3066	86337	0.0648499	0.0320503	0.0430342	0.239079	++++	-0.124609	0.0435401	0.00421046	0.0421046	--+-	0.0502709	0.0340543	0.139891	0.540854	++++	-0.273431	0.0902049	0.0024357	0.0329793	----	-0.0358411	0.0539855	0.506753	0.451374	-++-	0.000787252	0.117085	0.177303	0.839961	0.0238177
	1090	meta-analysis	rs4147914	rs10411696	A	G	1049269	1060487	270350	9633	260717	2217	60229	1609	40884	3157	90349	2650	69255	0.104496	0.0330946	0.00159136	0.0265226	++++	-0.0261062	0.0328573	0.426885	0.705246	+-+-	0.198628	0.0589676	0.000755987	0.0461159	++++	0.0266345	0.0396945	0.502229	0.485969	+-+-	0.085096	0.0487616	0.0809596	0.208534	++++	0.0155373	0.30502	0.137876	0.839961	0.352476
	1091	meta-analysis	rs4147914	rs76527008	A	A	1049269	1060668	270350	9633	260717	4692	129831	3710	93293	682	20747	549	16846	0.104496	0.0330946	0.00159136	0.0265226	++++	0.0534245	0.0295878	0.070977	0.354885	+-++	0.161516	0.0442358	0.000260955	0.0204666	++++	0.102119	0.0352065	0.00372471	0.0411174	++++	0.165631	0.0541227	0.0022113	0.0289917	++++	0.293437	0.771498	0.953066	0.873078	0.32528
	1094	meta-analysis	rs4147914	rs4147937	A	A	1049269	1065677	270350	9633	260717	2240	61800	1704	43709	3134	88778	2555	66430	0.104496	0.0330946	0.00159136	0.0265226	++++	-0.124609	0.0435401	0.00421046	0.0421046	--+-	0.151587	0.038635	8.72468e-05	0.00957984	++++	-0.217908	0.0725523	0.00266931	0.0342973	----	-0.0300045	0.0527923	0.569797	0.472112	-++-	6.951e-06	0.00786418	0.00550648	0.335025	0.0362444
	1099	meta-analysis	rs4147914	rs10439143	A	G	1049269	1098066	270350	9633	260717	4699	132930	3892	100406	675	17648	367	9733	0.104496	0.0330946	0.00159136	0.0265226	++++	0.0791324	0.0327903	0.0158092	0.131743	++-+	0.208968	0.0659666	0.00153603	0.0562196	++++	0.108822	0.0378568	0.00404597	0.0422817	++-+	0.169439	0.0451716	0.00017612	0.00633806	++++	0.187931	0.685872	0.621012	0.853866	0.303709
	1100	meta-analysis	rs4147914	rs62131210	A	T	1049269	1100379	270350	9633	260717	3640	102395	2909	78457	1734	48183	1350	31682	0.104496	0.0330946	0.00159136	0.0265226	++++	0.000713026	0.0306001	0.98141	0.997176	-+++	0.0719072	0.0402101	0.0737296	0.417301	-+++	-0.0147481	0.0354085	0.677035	0.55046	-+++	0.165262	0.057397	0.00398574	0.0421387	-+++	0.1058	0.60977	0.182822	0.839961	0.00760348
	1103	meta-analysis	rs4147914	rs4807542	A	A	1049269	1104078	270350	9633	260717	1421	36932	1292	35631	5567	150563	1353	37591	0.104496	0.0330946	0.00159136	0.0265226	++++	0.0273512	0.031788	0.389553	0.705246	++-+	0.153769	0.039433	9.63879e-05	0.00962141	++++	0.0729702	0.0369416	0.0482359	0.171788	++-+	0.0647756	0.0572132	0.257559	0.348452	-+-+	0.134824	0.630124	0.200284	0.847355	0.904224
	1109	meta-analysis	rs10411696	rs4147937	G	A	1060487	1065677	270350	9633	260717	4866	132631	2089	59076	2122	54864	556	14146	-0.0261062	0.0328573	0.426885	0.705246	+-+-	-0.124609	0.0435401	0.00421046	0.0421046	--+-	-0.0437705	0.0347408	0.207699	0.623106	+-+-	-0.322288	0.100069	0.00127901	0.0239902	--+-	-0.119325	0.0534519	0.02559	0.118049	--+-	0.00855597	0.25078	0.23595	0.849027	0.0736138
	1127	meta-analysis	rs76527008	rs2074453	A	C	1060668	1080189	270350	9633	260717	1615	45468	1262	34904	1098	27095	5658	153250	0.0534245	0.0295878	0.070977	0.354885	+-++	-0.0909501	0.0296344	0.00214728	0.026841	----	0.151927	0.0445855	0.000655488	0.0423375	++++	-0.0515384	0.0436437	0.237646	0.361958	+-+-	-0.0254487	0.0372166	0.494101	0.449164	+---	0.00110965	0.11857	0.00225697	0.335025	0.649207
	1136	meta-analysis	rs4147923	rs4147937	T	A	1062701	1065677	270350	9633	260717	2616	69333	5786	153791	97	3230	1134	34363	0.0215141	0.0304942	0.48049	0.705246	+-++	-0.124609	0.0435401	0.00421046	0.0421046	--+-	-0.0101144	0.0334083	0.76208	0.861829	--+-	-0.173856	0.0593894	0.0034182	0.0388275	--+-	-0.071555	0.0687126	0.297706	0.367436	--+-	0.0162622	0.30502	0.421307	0.853866	0.259997
	1148	meta-analysis	rs4807499	rs4147937	T	A	1063930	1065677	270350	9633	260717	1219	32598	1658	47774	4973	133439	1783	46906	-0.0527544	0.030195	0.0806159	0.366436	----	-0.124609	0.0435401	0.00421046	0.0421046	--+-	-0.0326821	0.0325476	0.315314	0.715184	----	-0.0331418	0.0655915	0.613365	0.527706	--++	-0.224351	0.0602851	0.000198046	0.00668692	----	0.994991	0.92323	0.0051473	0.335025	0.0318482
	1152	meta-analysis	rs4807499	rs2074453	T	C	1063930	1080189	270350	9633	260717	4251	115556	2704	76151	1941	50481	737	18529	-0.0527544	0.030195	0.0806159	0.366436	----	-0.0909501	0.0296344	0.00214728	0.026841	----	-0.225222	0.0488648	4.04469e-06	0.000888227	----	-0.262716	0.0505573	2.03181e-07	5.73384e-05	----	-0.254382	0.0509972	6.0954e-07	0.000109678	----	0.593857	0.852545	0.679699	0.853866	0.907615
	1161	meta-analysis	rs4147937	rs2269846	A	G	1065677	1075720	270350	9633	260717	3563	91454	991	26718	2629	74583	2450	67962	-0.124609	0.0435401	0.00421046	0.0421046	--+-	-0.0185038	0.0309624	0.550092	0.705246	+---	-0.205981	0.0615483	0.000817913	0.0472675	----	-0.0593219	0.0340136	0.0811482	0.228784	+---	-0.110931	0.0665369	0.095474	0.218148	--+-	0.037019	0.395117	0.294326	0.853411	0.489798
	1163	meta-analysis	rs4147937	rs2074453	A	C	1065677	1080189	270350	9633	260717	4006	106198	2083	57752	2186	59839	1358	36928	-0.124609	0.0435401	0.00421046	0.0421046	--+-	-0.0909501	0.0296344	0.00214728	0.026841	----	-0.152561	0.0557467	0.00620616	0.118648	--+-	-0.108566	0.0319936	0.000690388	0.015915	+---	-0.249267	0.0725166	0.000587362	0.0117431	----	0.493671	0.817192	0.290388	0.853411	0.0758695
	1164	meta-analysis	rs4147937	rs10439143	A	G	1065677	1098066	270350	9633	260717	3066	80083	1705	48239	3126	85954	1736	46441	-0.124609	0.0435401	0.00421046	0.0421046	--+-	0.0791324	0.0327903	0.0158092	0.131743	++-+	-0.316226	0.0880875	0.00033079	0.0227008	----	0.0496577	0.0349719	0.155629	0.295272	++-+	-0.0114759	0.0550827	0.834964	0.545288	-++-	0.000113144	0.0640044	0.00335333	0.335025	0.34878
	1170	meta-analysis	rs4147937	rs1076230	A	G	1065677	1244900	270350	9633	260717	1725	50405	3323	93995	1152	29967	3433	86350	-0.124609	0.0435401	0.00421046	0.0421046	--+-	-0.0490341	0.0326554	0.13321	0.384136	-++-	0.0274518	0.0773037	0.722502	0.848463	++-+	-0.0191308	0.0352643	0.587476	0.520162	-+--	-0.212744	0.0577986	0.00023252	0.00703953	-++-	0.583526	0.848918	0.0128282	0.411118	0.00424214
	1190	meta-analysis	rs2240052	rs2074453	C	C	1076781	1080189	270350	9633	260717	2318	65401	527	15338	5711	151312	1077	28666	-0.0266644	0.0300301	0.374582	0.705246	++--	-0.0909501	0.0296344	0.00214728	0.026841	----	-0.12356	0.0482415	0.0104286	0.161279	----	-0.176598	0.0495711	0.000367322	0.0102821	----	-0.185704	0.050629	0.000244515	0.00703953	+---	0.44322	0.794687	0.374202	0.853411	0.897737
	1203	meta-analysis	rs2074453	rs11878692	C	G	1080189	1185924	270350	9633	260717	4253	114882	518	13440	3776	101831	1086	30564	-0.0909501	0.0296344	0.00214728	0.026841	----	-0.0405284	0.0326179	0.214044	0.48724	--+-	-0.0658495	0.03519	0.0613099	0.388719	+---	0.0050798	0.0473913	0.914639	0.623366	--++	-0.147488	0.0459116	0.00131618	0.0205937	--+-	0.229508	0.729345	0.158159	0.839961	0.0207661
	1204	meta-analysis	rs2074453	rs1076230	C	G	1080189	1244900	270350	9633	260717	7121	193055	1470	40281	908	23658	134	3723	-0.0909501	0.0296344	0.00214728	0.026841	----	-0.0490341	0.0326554	0.13321	0.384136	-++-	-0.138008	0.0553229	0.0126103	0.171575	----	-0.0750842	0.0457232	0.10056	0.247072	-+--	-0.141342	0.043981	0.00131032	0.0205937	----	0.380642	0.791564	0.962372	0.873846	0.29631
	Abbreviations: ABCA7 = Adenosine triphosphate Binding Cassette subfamily A member 7 gene; AD = Alzheimer's Disease; Case = AD-affected group; Control = AD-unaffected group; CompG = compound genotype; ADGC = Alzheimer's Disease Genetics Consortium initiative; ADSP = Alzheimer's Disease Sequencing Project; LOAD-FBS = Late-Onset Alzheimer's Disease Family-Based Study; UKB = United Kingdom Biobank; S…
[truncated: 31 more columns]

## Sheet: S7
	Table S7. Color-coded linkage disequilibrium (LD) matrix for 32 SNPs selected within the CLU gene in AD-affected and unaffected groups.
		rs114072046	rs66924402	rs1042064	rs7341557	rs10096092	rs34319290	rs55986679	rs2640724	rs1873933	rs7845904	rs59953408	rs17466060	rs4732724	rs56869726	rs7831810	rs17057419	rs881146	rs17466684	rs2279591	rs9331916	rs9331888	rs73231005	rs9314349	rs56025648	rs520192	rs484458	rs525716	rs492587	rs472707	rs12549671	rs10503815	rs36046209
	rs114072046	100	-11.9296	39.8359	-7.72313	-8.372	-6.18939	-5.79672	0.125636	0.184104	-2.79074	18.987	-3.99547	-8.96831	-7.18545	-5.61691	-1.61557	2.79293	-0.708126	0.0362318	-1.50027	-0.120966	-9.99382	0.191646	13.546	-2.33953	7.17494	10.953	12.3076	3.57633	-3.94461	-5.71179	-2.76926
	rs66924402	-11.9383	100	83.4532	58.5928	70.4049	-6.70489	27.7322	16.7373	-1.27177	-9.83991	-9.07982	6.78236	7.81444	-0.760883	5.0567	-1.83927	-11.853	-13.8342	-18.9525	-16.7156	-17.9955	12.6451	-21.3511	-6.22415	-6.91352	-2.80218	2.5937	-8.96384	-5.26427	-16.166	10.0938	15.7333
	rs1042064	37.1452	85.3089	100	53.4448	59.2494	-9.64308	21.1744	17.7171	-0.00911718	-10.1388	3.61812	3.17781	1.34569	-4.88855	0.928162	-2.90741	-9.25318	-13.091	-17.3446	-15.8635	-16.5383	5.18352	-19.7205	1.39428	-5.58613	2.97938	10.848	-0.113314	-1.17551	-17.0797	10.4336	12.7406
	rs7341557	-8.08977	62.3457	57.4988	100	-11.3743	-8.22708	-14.13	42.7289	27.4625	-8.66387	-6.2378	-23.1171	-18.7245	-11.1469	-23.5439	-9.2333	-8.10709	-7.8263	-10.4647	-11.5104	-14.5842	-15.7678	-13.5676	-3.06984	-7.7742	8.62753	14.7972	4.97008	5.98938	-11.183	24.3814	-10.0198
	rs10096092	-7.99118	66.7203	56.9807	-12.3707	100	-1.66984	47.2816	-14.4035	-24.6205	-6.2205	-8.63577	28.6482	26.1003	8.81326	26.9992	6.43039	-9.58785	-11.4152	-15.766	-12.2771	-11.2485	30.0219	-15.3712	-6.27734	-4.33095	-10.5909	-8.54274	-14.9245	-11.4627	-12.3427	-6.99327	29.1122
	rs34319290	-5.22125	-5.5828	-8.20582	-8.11218	0.580846	100	-10.6012	-12.6128	-22.1447	-6.97732	-6.42395	24.9955	-15.7196	54.4908	23.1689	49.3461	-6.11581	-9.34187	-12.1679	-10.2581	-11.2189	28.0977	-15.1251	8.62446	7.77891	-8.80371	-7.91484	-9.97986	-2.08587	-5.52288	4.92923	5.20833
	rs55986679	-7.84609	27.7763	20.8515	-14.5487	50.4549	-9.19891	100	-29.5264	-49.9535	-14.4243	11.5912	57.3219	63.7618	-6.54519	55.116	6.74951	-13.6909	-22.0423	-16.8362	-18.5158	-15.9553	55.5947	-18.1511	-9.28988	-0.698314	-17.3662	-15.5056	-22.3406	-20.7041	-10.3288	-11.6675	34.7779
	rs2640724	-0.0383296	21.1204	22.0504	47.011	-15.1848	-13.6361	-30.4842	100	59.3805	-14.388	-12.9054	-48.8958	-41.4082	-20.9104	-43.6487	-23.4289	27.6653	-22.728	-24.9362	-21.5529	-24.2043	-25.1419	-20.2312	11.1527	4.30401	12.4444	11.1266	10.6428	13.0976	-11.6775	12.8576	-11.6241
	rs1873933	1.41389	0.30744	2.06222	29.5805	-26.8913	-23.4236	-51.0306	60.5416	100	-1.55635	-22.8515	-65.3336	-55.9473	-16.4262	-66.0182	-21.9186	11.989	41.1435	23.8059	27.4899	16.4965	-37.5832	14.4051	6.02305	0.0758629	2.85584	-0.25846	9.44037	3.38952	9.6719	6.16087	-25.263
	rs7845904	-3.71108	-12.1234	-13.2517	-8.76558	-7.79772	-6.12291	-13.8625	-15.2285	0.145187	100	-6.93397	31.5649	37.1958	51.2311	18.2736	45.7853	-8.01022	-12.7657	-16.4079	-13.4639	7.24066	7.62637	20.995	-3.8113	-6.86007	-7.16744	-4.98601	17.9026	0.192294	-12.6984	13.6608	-6.75219
	rs59953408	17.3566	-7.81401	2.22185	-4.27983	-6.72451	-4.95401	7.66785	-12.1219	-21.1393	-6.3208	100	28.29	3.50974	-9.38825	26.6097	16.6946	-7.20703	-11.7207	6.81233	-2.22034	3.30827	-12.3458	-10.4187	2.92731	5.6673	12.3536	11.7574	10.7728	8.34387	-9.32116	-6.70589	1.77803
	rs17466060	-6.21343	5.19284	0.855292	-25.7761	31.2271	26.0009	58.3552	-49.7453	-64.7024	32.977	26.2709	100	71.7651	42.6474	84.3732	47.3693	-24.3105	-39.318	-19.0447	-33.2942	-19.4945	53.9146	-8.02132	-4.1631	-2.56726	-16.5704	-15.0734	-6.42916	-14.5336	-16.2327	-2.0969	27.0131
	rs4732724	-10.9514	5.7435	-1.36798	-21.0214	27.7485	-13.2957	64.0708	-42.0422	-55.8859	38.796	0.389765	73.8691	100	12.7301	73.5398	21.0021	-3.27384	-32.4941	-9.2178	-16.1924	-1.11557	42.9729	6.40212	-12.144	-6.61819	-20.2658	-20.2377	-10.3331	-20.0103	-5.45154	-5.25992	27.1572
	rs56869726	-7.63537	-1.70519	-6.07826	-12.2762	9.45591	55.9822	-4.65215	-21.0692	-14.7199	52.9323	-8.43379	43.9974	15.5017	100	42.5485	90.4642	-10.8667	-17.5801	-22.6285	-17.7169	-8.35323	34.8386	-1.20743	3.74587	0.403233	-14.2064	-9.8378	5.98809	-2.46654	-12.5622	-0.835425	-1.28038
	rs7831810	-7.55187	4.25392	-0.700465	-26.0591	30.1921	25.114	56.4566	-44.1388	-64.9366	18.6233	24.7084	85.1366	74.7731	43.9126	100	47.2043	-9.30775	-41.0429	-15.6666	-25.2931	-19.642	61.6094	-11.547	-5.02968	2.56683	-18.5059	-16.0557	-11.8599	-16.6318	-10.8316	-14.2579	31.8305
	rs17057419	-5.27498	-2.23234	-5.42236	-11.1915	7.64495	51.6629	4.6243	-22.8279	-18.784	48.824	12.2224	47.3374	21.3145	93.0439	47.1882	100	-12.0394	-19.1395	-10.5183	-13.3046	-0.839014	29.3101	-2.18102	3.07803	6.98673	-14.7246	-12.5421	6.49862	-3.97901	-13.2496	-2.69546	-1.78002
	rs881146	0.90412	-11.5861	-10.9077	-7.6875	-8.36292	-6.11386	-13.2558	24.142	9.08347	-7.37122	-6.11862	-23.2914	-2.88502	-10.6728	-7.75539	-11.4839	100	-13.4637	-17.6003	6.53732	9.76419	-15.0366	-4.37356	16.4556	11.4004	-2.54826	3.84982	3.19316	4.8391	-0.839639	-7.7501	2.62159
	rs17466684	0.366077	-14.0962	-13.8524	-8.36566	-12.0276	-9.55167	-22.0892	-24.4765	39.4157	-12.5659	-9.58124	-38.5639	-32.4779	-17.4911	-39.8246	-18.672	-12.8542	100	76.0163	72.8563	62.6225	-26.8725	36.6554	-5.28949	-2.12247	-14.5119	-15.3919	-18.1979	-11.5225	37.5084	-5.62552	-15.516
	rs2279591	-1.42113	-18.1223	-18.7687	-11.3415	-14.7591	-12.4572	-18.926	-25.3534	22.8017	-16.2774	3.46755	-19.2646	-9.83196	-22.4287	-14.0318	-14.1538	-16.5676	76.7422	100	61.5637	58.7391	-29.0437	35.6108	-6.25381	7.20429	-13.7211	-20.3263	-15.2035	-11.7576	34.7581	-9.24924	-15.0138
	rs9331916	-0.227583	-17.8524	-17.603	-13.1603	-12.2771	-9.45526	-17.2065	-22.445	25.4054	-12.4978	-0.26704	-31.9856	-15.4218	-17.451	-23.6244	-12.5472	7.17237	73.7289	62.9032	100	76.9808	-31.6421	41.9797	-11.0161	2.29432	-20.6138	-17.335	-29.2531	-18.0532	49.8302	-10.7143	-13.2365
	rs9331888	-0.229836	-18.3189	-18.2772	-16.0795	-10.2958	-10.841	-16.548	-24.83	15.5717	8.6481	-0.130089	-18.65	-1.34613	-6.56928	-18.865	-1.43709	10.5655	62.6524	57.1873	79.2237	100	-41.2145	46.6447	-14.5377	9.49537	-23.1121	-21.4635	-21.9263	-11.101	34.7793	2.23937	-18.0797
	rs73231005	-10.9233	11.0046	3.62831	-17.7358	31.5519	30.2026	56.7461	-26.7131	-38.2905	9.71589	-11.9409	56.1196	43.7798	37.3492	63.4607	33.0791	-14.4276	-25.91	-27.7834	-30.1784	-38.4877	100	-18.536	-5.66874	5.56779	-29.64	-22.2464	-24.8302	-28.8219	-13.8499	-9.69282	41.051
	rs9314349	2.04416	-22.6807	-21.4157	-16.7433	-14.3577	-13.5641	-16.3472	-21.8854	10.6707	23.1442	-10.1878	-2.9509	10.0754	0.69533	-7.76624	-0.286646	-6.59853	34.6128	35.5828	40.2936	44.3327	-14.839	100	-18.9193	-18.9371	-34.1849	-23.0219	-15.2393	-26.2293	60.5478	0.310861	-27.5128
	rs56025648	14.5847	-4.77142	2.30421	-0.308731	-6.4819	9.69972	-9.71537	8.9716	6.3192	-4.29884	2.60339	-4.69946	-12.4575	2.87894	-6.23246	1.82609	13.6668	-0.724173	-4.07573	-10.4079	-13.1488	-5.5817	-18.1503	100	-6.11303	-13.1377	-9.88846	16.9351	-9.41691	-14.0739	13.1799	-5.11481
	rs520192	-2.96743	-5.33666	-6.69406	-5.52854	-3.63855	9.63492	-1.63816	3.02745	-0.112222	-5.96118	4.76873	-3.04429	-6.50117	2.70273	4.09965	7.7211	12.83	0.844548	10.1197	5.26027	10.6068	7.63529	-19.405	-5.98177	100	-13.76	-10.2545	-18.6124	3.98252	-12.2818	-7.18522	-9.9756
	rs484458	8.78778	-2.50908	4.37527	10.1605	-10.4737	-9.53939	-17.8501	13.3349	4.51542	-7.6536	12.1575	-18.9039	-21.5113	-13.9922	-20.551	-14.2144	-1.29395	-14.4105	-14.1365	-21.2731	-23.7087	-30.004	-34.0165	-12.7905	-14.1534	100	76.1384	73.0648	79.7723	-29.5212	14.3924	-17.7277
	rs525716	11.9124	3.41991	12.3671	16.5763	-7.99083	-7.98048	-15.1892	11.9991	1.31407	-4.33462	13.295	-15.1233	-19.5582	-9.57203	-16.4723	-10.941	3.9453	-15.7959	-20.5589	-17.5613	-21.4478	-22.7746	-23.3756	-9.68874	-10.7296	78.1249	100	55.2254	61.7117	-24.2672	23.9104	-12.1827
	rs492587	13.4941	-9.34009	-0.428917	4.70205	-14.9158	-10.5246	-23.9451	10.063	11.1947	17.961	8.91959	-8.55606	-11.2443	6.48585	-13.5815	5.93618	3.89039	-16.6606	-15.518	-29.4648	-22.7307	-23.9206	-14.6913	17.2699	-18.7244	73.8727	56.6914	100	67.0567	-41.5052	5.21927	-25.6208
	rs472707	5.87001	-5.22806	0.164545	6.8256	-11.7844	-0.133127	-20.6184	12.0925	3.34425	-0.194773	8.15953	-14.953	-19.9602	-0.841697	-16.2844	-1.728	6.15806	-12.4302	-12.6529	-19.173	-10.8851	-29.0478	-27.3098	-10.1127	5.06795	81.4425	63.5948	68.521	100	-36.0816	10.1444	-24.0549
	rs12549671	-3.23503	-15.8779	-17.3407	-11.6214	-11.0312	-2.38036	-7.06292	-11.6856	6.97684	-13.4155	-6.31707	-12.6215	-3.21982	-12.0888	-7.1331	-11.2882	-3.52159	35.2594	36.6313	47.9252	32.7553	-11.6008	60.4648	-13.8703	-12.0199	-30.7453	-24.9859	-42.7196	-36.7326	100	-16.6471	-22.3538
	rs10503815	-4.7197	12.0516	12.7276	27.2778	-5.87238	4.91684	-11.9775	14.4209	7.34501	12.3205	-6.13252	-4.52092	-6.47738	-1.6921	-16.4708	-2.83393	-7.04114	-4.90739	-9.27686	-9.81283	2.36553	-11.421	-1.41774	11.3077	-7.56515	19.19	30.3204	9.09175	14.8577	-17.5675	100	-10.8647
	rs36046209	-4.38695	15.5193	11.6477	-9.71489	29.7461	4.12427	35.4347	-12.7136	-25.5226	-8.36338	1.55436	26.0391	26.1908	-2.93717	30.7497	-3.93128	4.32389	-14.3768	-15.3093	-11.482	-16.453	40.2433	-25.9741	-3.76283	-9.85677	-16.6863	-10.8978	-24.497	-23.3891	-21.7203	-11.1834	100
	Abbreviations: CLU = Clusterin gene; AD = Alzheimer's Disease; SNP = single-nucleotide polymorphism. The upper triangular matrix contains the r coefficients (%) from the AD-affected group and the lower triangular matrix contains the r coefficients (%) of the AD-unaffected group.

## Sheet: S8
	Table S8. Color-coded linkage disequilibrium (LD) matrix for 50 SNPs selected within the ABCA7 gene in AD-affected and unaffected groups.
		rs2396293	rs2288955	rs7247601	rs12459759	rs757331	rs3787011	rs7255896	rs17604088	rs11085171	rs34606938	rs3787017	rs28417650	rs35365935	rs10413116	rs12459472	rs12459842	rs6510967	rs351967	rs67692521	rs351976	rs12460890	rs17684161	rs891206	rs2930898	rs2306718	rs2240615	rs2240154	rs739881	rs2240160	rs10413761	rs60583377	rs3752231	rs28659974	rs4147914	rs10411696	rs76527008	rs4147923	rs4807499	rs4147937	rs1610096	rs2269846	rs2240052	rs2074453	rs10439143	rs62131210	rs35080285	rs17526264	rs4807542
	rs2396293	100	24.397	-18.1685	-8.75023	-2.25833	0.160044	-0.0767031	2.10394	1.59651	-0.193868	-2.38269	-0.573383	2.19191	0.59913	-1.53466	-3.25394	-0.214628	-1.85662	-1.36615	0.452647	1.01608	0.15397	-0.273431	0.854745	-0.819445	-0.333836	1.20475	-0.94578	0.335578	0.170708	0.222545	-2.49059	-0.946078	0.547901	2.26273	1.10313	1.14143	-0.379257	2.92725	2.66795	0.959199	-1.04988	2.73031	1.61124	0.166433	0.736792	-1.09341	-0.425675
	rs2288955	22.8887	100	-16.2115	-6.31265	1.69378	0.645836	2.61681	-1.44022	0.194882	1.52641	-0.564965	-0.977201	-0.19769	-0.72788	-1.44408	-1.58785	-0.636954	-1.61776	-1.36047	0.813594	0.670102	-2.13745	-2.21395	1.23374	-2.01748	-2.8346	1.07544	-0.178843	0.605588	-0.107882	-0.848607	-1.51291	-1.62238	-0.227984	0.681725	0.242837	-0.00224416	0.0882752	1.83799	0.313312	-0.166163	0.435296	0.571156	-1.11045	0.881485	0.615354	0.502108	0.903897
	rs7247601	-18.0383	-16.0174	100	44.2815	9.06809	-0.522902	-0.759481	-2.66883	2.73029	-2.27284	5.94907	1.19161	0.0705098	1.85239	1.74449	1.0785	-0.553752	0.42938	0.670991	1.08685	1.90807	-0.456722	2.19006	-1.76764	-0.00862352	-0.0740548	0.894655	1.14403	0.780854	-0.544323	0.0986533	0.871379	1.20166	-1.09694	0.505488	0.379962	-0.11553	-0.261991	-0.406943	0.0721541	-0.286887	1.01268	-0.240146	-0.204194	0.737093	1.38529	1.0037	-0.387718
	rs12459759	-9.05358	-8.92842	44.6429	100	3.14269	-2.54509	-0.90777	0.142681	0.103054	2.25356	2.89285	0.755017	-0.71907	0.865632	0.247651	-0.600741	-0.661291	0.164851	-0.029517	0.700198	0.484903	1.04925	1.637	-0.89097	1.00907	0.196028	0.527263	-0.109921	1.0274	-2.12572	1.11861	1.57996	1.35154	-1.19802	1.34499	2.44181	1.32255	0.225613	-0.9221	-0.333121	-0.358237	1.8698	-1.07098	2.51252	-1.17002	0.119545	-1.21943	0.305532
	rs757331	-2.34627	1.92224	8.78539	4.32096	100	-3.40339	3.1326	-20.3497	19.0462	0.851865	13.2686	8.75068	1.42101	1.73014	3.32914	2.60583	3.02675	1.17822	0.558563	1.04829	4.51371	-2.19756	0.298759	-2.27179	-0.102896	0.133342	2.18316	1.87346	1.2577	2.10731	-3.16127	-1.69326	-0.905856	-0.857114	0.381973	-0.464271	-1.2254	-1.22335	-0.118429	0.481484	0.76698	0.38976	2.13347	-0.565659	2.31254	1.28016	3.05993	0.566285
	rs3787011	-1.70997	-0.0732249	-1.36028	-2.07333	-4.27206	100	49.6687	-14.823	2.65142	-0.1442	-5.72711	-7.88026	-5.58407	-3.92542	-2.53954	-3.08513	0.102977	-0.48848	-1.15686	-0.870064	0.25066	-0.0729103	0.432496	1.36369	-1.85388	0.942095	-2.8198	0.867892	-2.34595	0.0469055	0.236902	0.781934	0.576743	-2.75957	1.32299	1.76074	1.53893	-1.14785	0.12083	1.82812	1.02019	-1.95376	0.120382	1.28849	0.00323994	1.59785	-3.86191	-0.353662
	rs7255896	-2.33187	0.157835	0.872356	-0.335532	2.50298	53.3624	100	-29.7008	-1.26587	3.14276	-3.73428	-3.4255	-2.31897	0.330996	4.92034	0.584414	-1.502	0.344702	-0.52015	-2.17998	0.000808239	0.597694	2.05246	-1.67877	-0.657781	1.88294	-3.12378	-0.616121	-1.78912	0.861986	0.439781	-0.165519	-0.519971	-1.05712	-2.65289	-2.62032	-2.32416	1.79979	-2.42277	-3.85943	-2.32916	0.814007	-1.83099	0.931697	-0.976888	-0.00580099	-2.80696	1.13027
	rs17604088	1.39512	-1.32057	-1.7859	-0.884161	-19.2947	-15.5157	-29.3076	100	0.209383	-9.21679	-5.01354	12.3641	16.999	7.80356	-0.180885	-3.85724	0.235473	-0.639085	1.47223	0.751754	-1.98719	-2.26141	0.0410631	0.154137	-0.971064	-0.921834	0.485368	0.330459	-0.34181	-0.279709	2.13798	0.977855	0.176485	0.1711	1.53361	1.01135	0.555689	0.131697	1.85709	0.761116	-0.857949	0.491933	-1.30816	-0.278738	0.718154	-0.331288	-0.441365	0.171491
	rs11085171	2.0618	0.227577	2.12099	0.632955	19.3043	3.23124	-1.56512	0.572704	100	-19.5385	12.156	-0.955278	-1.83609	-7.70872	-7.59369	-3.4165	0.558456	2.31278	1.28769	4.27245	0.23823	-2.8529	0.494515	0.191155	-1.88116	-0.648105	0.947962	-0.538982	-0.837146	-0.24197	-0.0173378	-0.609973	0.62799	-1.27957	-0.05856	0.539911	0.598124	-1.18536	-2.15159	0.286227	0.920991	-2.12203	2.11243	-0.196696	1.65474	-0.691151	-1.72189	0.361694
	rs34606938	-0.822467	0.59725	-1.17696	0.963334	0.873017	-0.126759	1.04424	-9.8148	-19.6249	100	-10.2772	-1.84949	6.6231	7.50475	1.28969	-8.62875	-1.31805	-1.66369	0.414588	-3.60316	-3.99026	3.72094	0.105679	0.819449	-1.64103	-2.9175	-1.62501	2.0439	0.647375	-1.73886	-1.21441	-0.884179	-2.16142	0.128698	-2.17797	-0.131496	-0.916914	1.16051	-0.945748	-1.30197	-0.884764	0.541497	-2.36063	-1.70535	-2.33095	-1.5469	-2.32049	0.491538
	rs3787017	0.679046	-0.241442	3.90163	2.22114	12.3873	-6.87553	-1.80386	-4.27101	13.0637	-10.0422	100	14.0493	-2.72979	-14.3083	3.87124	17.9661	-2.96029	4.24336	2.48689	5.69897	-0.556787	-4.38087	-0.259506	-2.61949	-2.77293	-0.290174	2.40215	-0.98721	0.772401	-0.250218	-0.297025	0.339084	1.13069	-1.83504	0.149286	0.444071	0.965654	1.23431	-4.07473	-1.11033	0.320544	2.71982	1.23876	-0.0831528	0.339711	-0.530972	1.35413	-1.70741
	rs28417650	1.8451	-0.740934	-0.517329	0.408563	6.13541	-7.73589	-3.95354	14.8579	-0.465951	-1.62432	13.944	100	73.5209	46.8955	55.2043	29.5175	6.47434	-3.1438	-0.843775	1.7281	6.03813	1.41221	-0.26472	0.935786	-2.6406	-0.540047	-1.30355	0.455435	-0.259475	-0.53272	-0.707907	0.206253	1.55328	-0.89826	1.30348	0.553194	2.04432	0.902243	-2.53531	-0.111413	1.53666	1.15374	1.96672	-0.486137	-0.309249	-0.936921	-0.251131	-0.843274
	rs35365935	2.75011	-0.997556	-1.93946	-1.25715	-2.32892	-6.59755	-4.79997	19.6426	-1.39108	6.603	-1.81575	73.5735	100	66.6555	43.4364	-3.74187	1.54529	-4.00933	-1.67877	0.911203	5.7651	2.00705	1.5496	2.17699	-3.34432	-1.68747	0.262003	1.10997	0.14429	-1.0806	-1.39056	0.275098	1.45364	-0.524214	1.84422	1.34104	2.63644	0.0513016	-1.59992	0.5844	1.69435	-0.234183	0.834229	-0.658631	-1.49596	-1.4609	-1.52372	-1.29303
	rs10413116	0.141145	-0.763335	-0.819421	0.11676	0.03229	-4.41393	-1.09634	10.7368	-6.10089	7.73912	-12.8208	47.599	66.2662	100	64.2303	-1.94419	4.3897	-6.2838	-3.91418	-1.7549	8.43854	3.34388	3.05124	1.137	-3.0582	1.19374	-0.257098	0.0468713	0.655403	-0.526344	-2.44853	-1.69607	-1.2298	-1.18437	1.31563	1.02605	1.80568	-0.376322	-1.3956	0.343266	2.09555	-0.592014	1.44998	-1.02623	-0.754041	-0.238183	0.128723	-0.897394
	rs12459472	-0.372615	-1.10697	0.428135	0.0725789	1.5107	-2.30033	5.08425	1.52352	-7.30815	1.49057	2.64045	55.0733	44.2169	66.7911	100	59.2748	7.08629	-3.25272	-2.56008	-0.661953	6.20716	2.36544	1.32194	1.35998	-2.31812	3.06049	-2.64473	0.0088405	-0.439271	-0.272018	0.403528	-0.874295	0.367736	0.870295	-0.471486	-1.0235	0.41107	0.135069	-2.65726	-1.74037	-0.0352128	0.818325	0.218238	0.411813	-1.03452	-0.0570774	0.323001	0.0384006
	rs12459842	-0.829371	-0.776696	1.49488	0.508835	1.61225	-2.49852	0.967733	-2.85984	-4.304	-7.24851	17.2357	29.8815	-3.11564	-1.19749	57.898	100	4.9215	1.9292	-0.0471317	3.5574	1.91353	-0.243543	-1.47761	-0.67112	-0.531648	3.06835	-4.01163	0.178086	-2.41985	1.16899	2.35506	-0.25985	1.00994	2.00085	-2.63982	-2.27164	-1.69414	0.555015	-1.53815	-2.64992	-2.44663	0.823812	-1.21112	0.631385	-1.19207	-0.237394	-0.897192	-0.425243
	rs6510967	0.459102	1.39647	0.591785	0.608981	4.04929	0.412359	-2.83613	1.03165	0.331871	-2.60554	-2.1484	8.72946	2.49166	4.6461	7.78172	5.66254	100	-10.5246	-9.1151	9.88918	17.7819	-3.03053	-1.97834	-1.77191	1.16641	-3.27011	-1.10309	0.918412	0.0848095	-0.536105	-0.85925	0.225258	-0.572642	-2.13453	2.52955	2.54033	3.24725	-3.25771	-2.34538	1.59106	2.75856	-1.90096	0.244361	-0.26901	1.30883	0.864359	0.513031	1.12219
	rs351967	-2.05378	-1.59575	0.50238	-0.17859	-0.0424361	-0.0095205	0.413611	0.114434	0.359696	-2.00039	5.58267	-4.24204	-5.49363	-6.59128	-3.23835	3.85344	-11.8802	100	80.8532	-3.74	-23.1237	-6.1016	-3.89835	-1.99408	-4.41937	3.21006	-3.25887	-0.48792	-2.56834	2.15216	2.09214	-1.36199	1.38294	3.0953	0.129264	-1.38276	-0.469657	-0.226164	0.37304	0.0016947	-1.38862	0.421473	0.654194	1.08347	-0.901407	-1.36849	-2.25674	-0.353397
	rs67692521	-1.97653	-1.81596	1.15533	-0.216202	-0.427261	0.0306284	0.371512	1.16371	0.22135	-0.789192	4.36962	-2.134	-3.575	-4.25162	-3.13937	0.932361	-9.61773	82.2804	100	-24.5066	-17.5597	-6.67409	-6.77428	0.912832	-2.88205	2.45265	-1.33673	0.44682	-2.25504	3.13663	1.30056	-1.97601	-0.110149	2.85141	-0.298494	-1.2969	-0.708261	1.05247	1.47566	-1.14113	-1.75508	1.1491	0.398272	0.835598	-1.0153	-2.13408	-2.60186	0.628366
	rs351976	1.13192	0.860476	1.30329	1.95122	1.36633	-2.80084	-2.88959	2.43384	3.53279	-4.51647	6.68531	2.73798	1.43706	-1.85979	0.0417194	5.77652	10.6997	-4.79605	-24.8373	100	25.3206	-1.7739	0.204235	-0.907863	4.0443	-1.59146	0.349381	-1.76351	0.946749	-2.33826	-1.7969	-0.902417	-0.351176	-3.35596	3.75428	5.6296	4.58093	-1.20108	1.76496	3.92149	4.10624	-3.35958	2.92882	-0.405989	2.45495	2.65745	-0.855587	-3.25273
	rs12460890	0.933076	1.71406	0.935837	0.135378	3.74336	-0.890589	0.492846	-2.01609	-0.814784	-3.77754	0.349651	4.97553	4.34234	6.90906	5.82869	2.96563	20.4314	-25.1293	-20.194	26.0031	100	-1.94399	-0.798393	-0.748763	8.42062	-3.02386	3.40742	-1.74764	0.580469	0.741678	1.59951	0.463533	-1.29819	-2.02212	-0.524485	-0.0333349	-1.26095	1.42497	3.90207	1.48614	0.958337	-0.870044	1.24824	-1.84988	3.05424	3.13361	2.13712	-0.587784
	rs17684161	1.08603	-0.464499	-0.420748	-1.20999	-4.08332	1.32174	1.53361	-1.85168	-0.912684	2.88853	-5.16698	1.59541	2.28063	4.79173	3.14272	-0.54332	-1.95659	-7.74186	-8.12462	-0.116588	0.321895	100	47.6976	-25.5117	8.73409	0.614557	-1.45354	2.12542	3.39989	1.27589	-1.04072	0.928551	-1.31311	0.771072	-0.242048	0.891221	-1.26312	1.58451	3.36975	1.39474	-2.11969	3.14154	-1.37439	-1.46135	-4.49097	-4.81511	-0.481361	2.27659
	rs891206	0.866357	0.0365273	-0.0219805	-0.461256	-1.60026	1.38041	1.20385	-0.0606852	0.478961	-0.590164	-0.0648256	-0.191709	1.47266	3.79292	1.14404	-3.05444	-0.34368	-3.47133	-5.82395	1.16466	-0.676586	46.3	100	-47.9977	-14.511	2.20131	-1.47221	3.46469	1.57593	-2.58005	3.78088	5.69269	2.38797	1.09164	2.05204	-0.851367	-2.57043	-1.12912	5.97558	4.90058	0.333931	-0.999802	-2.67793	-1.74356	0.640477	0.214723	1.51701	-3.05275
	rs2930898	-0.522158	-0.0188781	-0.711401	0.398308	-0.557824	-0.0357429	-1.62557	1.08735	-1.21309	0.856328	-0.997224	0.106698	0.0592231	-2.11405	-0.760086	0.373117	-2.98959	-2.34001	0.159969	-1.93917	-2.26517	-25.1564	-48.6233	100	14.3113	-0.849992	-2.70771	-8.11572	-2.54037	-2.32485	-1.10415	-3.79334	-0.721449	0.177832	-2.51955	-1.3292	-0.642774	-0.0496522	-4.28437	-3.13048	0.664403	-1.96179	2.23081	0.149863	-3.36745	-1.74501	-3.09667	2.83377
	rs2306718	-1.31047	-0.791436	1.18692	1.11009	-0.610809	1.6017	0.67881	-1.2852	-2.6805	-0.195177	-2.61247	-1.93652	-3.32052	-2.16458	-1.30958	0.211575	-0.256435	-5.43997	-4.60734	4.29126	7.38496	11.0146	-14.888	13.6923	100	2.07584	-0.239934	-1.17805	-0.70134	3.04187	-2.14246	-5.53515	0.942103	0.38927	5.52152	2.62427	7.00424	-1.14422	5.21566	2.65818	2.64995	-4.64685	5.8711	0.165938	-3.91272	-0.247392	-4.85797	-3.2629
	rs2240615	-0.632738	-0.147588	-1.16915	-0.77248	-0.927247	0.778379	-0.0508656	-0.372839	-1.44445	-0.537261	-1.8924	-0.944154	-0.879899	0.774619	1.0035	1.57405	-1.0354	4.68981	3.73653	-0.653183	-2.02835	-2.98279	-0.685067	1.88632	2.40057	100	-16.2631	-10.0996	-19.4383	15.9607	-0.0812176	8.08803	11.8297	15.3043	-0.379459	-3.95446	0.60496	4.03487	0.38643	-4.1526	-7.82705	1.976	-5.10312	7.4302	-9.16947	-7.29185	-7.7255	-1.08391
	rs2240154	-0.0449643	0.0242075	-0.109698	-0.0564113	1.76463	-0.541417	-0.154374	-0.163884	1.19907	-0.256526	1.6778	-1.41213	-0.601606	-0.292579	-1.59439	-2.07817	-1.94581	-2.43274	-0.944474	-1.42877	0.455308	-2.52048	0.441699	-2.4688	-1.03535	-14.4319	100	-38.7747	81.2586	-36.1438	-12.6353	0.686181	-10.6786	-11.0141	16.8088	11.7497	6.65986	-8.36489	-10.3124	15.6448	21.2392	5.81869	27.663	-6.63007	7.12868	-0.116668	18.1583	-1.84133
	rs739881	0.414625	0.745648	0.353605	-0.181805	0.345623	-1.17981	-0.991021	0.524725	1.40637	0.816139	1.10016	1.83904	2.34577	1.18349	0.156837	-1.15585	0.505379	0.737304	2.09801	0.327215	-0.776243	3.20927	3.82716	-7.48272	-1.42819	-9.81981	-39.5038	100	-22.468	48.5076	-27.5658	-7.86702	-5.24909	-12.4699	0.507514	7.30687	-0.301821	15.8178	20.3256	0.323531	-8.46299	6.86738	-21.2758	-0.0614094	-0.233953	-6.4053	-6.99733	12.2351
	rs2240160	0.331292	0.20531	-0.483752	-0.489747	0.852059	-1.05457	-0.460912	0.201457	0.466167	1.5705	1.05203	-0.524285	0.997486	1.63585	0.424658	-2.10547	-1.47441	-3.10471	-2.16059	-0.355942	-1.24825	3.52348	3.73237	-3.80127	-2.46937	-17.9163	82.4928	-24.3556	100	-44.7472	-15.094	-5.40057	-14.4205	-12.6058	17.0787	14.3038	8.24502	-6.47454	-10.4342	15.6592	21.1075	4.51294	30.4245	-5.54695	4.4132	-1.11634	14.7707	-3.2294
	rs10413761	0.182131	-0.496851	0.528927	-0.403046	-0.454099	-1.49197	-0.754426	-0.227829	-1.11843	-0.611343	0.702453	-0.15957	-0.717932	-1.07604	-1.36698	-0.0855302	0.483658	3.85573	5.35406	-1.43484	1.84397	0.239926	-2.4908	-2.57776	2.11087	15.0245	-36.3284	51.0971	-44.839	100	-27.8529	12.9638	10.7779	16.2787	-7.08682	-0.0560135	-10.5107	28.5037	22.6936	-7.81543	-17.275	16.0665	-25.9415	2.97781	-12.8622	-15.9918	-2.99941	15.5079
	rs60583377	0.392055	-0.928605	-0.377033	-0.501856	-1.27964	2.03551	1.0279	0.804987	-0.528163	-0.780403	-1.50023	0.775458	0.665993	-0.278351	1.66604	3.21079	0.161305	-0.562826	-0.511996	-1.46393	1.34018	-0.795443	1.35857	0.45948	-2.35492	-1.98803	-12.4398	-27.2167	-15.2343	-27.6925	100	10.5341	-3.58922	17.7938	-19.573	-12.3344	-15.9677	8.48917	-7.46239	-15.8888	-13.8685	6.51524	-8.58861	7.61356	3.01418	16.8584	-3.35393	-3.80411
	rs3752231	-0.656053	-0.226265	-1.2205	-0.825307	-0.89163	0.181057	0.751164	0.733382	-0.793018	0.779876	0.0202605	-0.2019	-0.00710016	0.102022	0.432013	1.1457	0.448406	0.093823	-0.325141	-1.33906	0.482289	0.846265	3.72649	-3.42925	-5.7261	5.74888	3.89565	-7.03549	-2.18422	12.2716	9.39546	100	62.3169	38.2084	16.6112	19.7124	7.33507	-18.8952	-11.9009	10.7265	9.64618	-5.70211	-18.15	2.87903	3.98306	7.26755	13.9721	1.05896
	rs28659974	-0.603878	-0.219639	-0.490482	0.12492	-0.0478443	-0.93056	0.221108	0.602456	-0.834508	0.456643	0.146028	-0.0221756	-0.40561	-0.627631	0.241434	1.13219	-1.0285	1.81777	0.306316	0.341969	-0.721256	-1.17477	2.00581	-1.82798	1.49039	11.9475	-10.4572	-5.84762	-14.9459	10.1834	-4.7366	61.6017	100	43.2627	47.1402	16.347	30.3554	-40.0194	8.50446	42.1255	31.4443	-24.9142	13.2525	19.4735	-9.54298	-8.92454	5.61151	2.70801
	rs4147914	0.52285	-0.816097	0.117991	-0.233986	-0.435685	-0.510259	-0.0368718	-0.371964	-0.665174	0.565138	-0.31205	-0.398527	-0.797103	-0.141823	1.60414	2.98268	-1.00471	1.69514	1.20066	-1.63972	-0.301847	-0.688356	-0.728326	-1.91915	0.985125	15.0758	-11.1982	-9.68776	-13.2165	19.8251	16.3647	36.7348	43.5517	100	-13.1305	-25.942	-30.1281	-19.5836	35.2051	-2.2666	-28.5072	-16.3204	-21.4916	7.22742	-11.3149	-1.67377	3.52411	-5.62076
	rs10411696	-0.405789	-0.232252	-0.291333	0.389953	0.971653	-1.03288	-0.973606	0.876287	0.303214	-0.625673	1.18509	0.163024	-0.108099	-0.251152	-1.20973	-1.66765	0.718509	1.18013	0.523727	3.42789	-2.01869	-0.777687	1.94154	-1.5803	4.97549	-0.212847	16.2124	-3.09509	15.9668	-10.6609	-18.0689	16.9623	49.6	-9.12282	100	70.6298	83.4506	-59.572	10.8745	81.4939	74.472	-37.3513	54.6	22.5235	-1.87325	-7.20142	5.74908	4.12742
	rs76527008	-0.00817439	-0.134745	-0.660069	-0.461412	0.604113	-0.830833	-1.17954	0.260304	1.41217	0.123566	1.38929	0.777844	1.05364	0.686189	-0.424581	-1.13301	1.70419	0.655068	0.231475	3.88355	-1.03478	-1.0666	-0.921187	1.27969	1.84844	-5.95118	11.9022	5.0763	15.1627	-4.13898	-10.0801	18.2333	15.7037	-22.4146	69.035	100	81.9956	-37.0976	-17.3749	52.7347	59.3187	-28.7655	29.0113	18.0043	1.61286	-2.46961	-5.50287	9.81851
	rs4147923	-0.546324	-0.284349	-0.514453	0.0665083	0.0431333	-1.15675	-1.1619	1.00045	0.619061	-0.577619	0.722047	1.15503	1.01485	0.36396	-0.490195	-1.23626	1.6086	1.76071	0.500556	4.72486	-1.72231	-1.86306	-1.52565	2.19229	6.22557	-0.521664	5.45938	-4.37738	7.00576	-14.6758	-14.207	5.87844	31.2546	-27.8391	82.6783	81.9396	100	-49.4062	-20.868	68.3338	76.6602	-40.5243	52.1219	18.093	-5.33183	-9.82541	-7.78234	5.85779
	rs4807499	0.490631	-0.150322	0.306794	-0.614654	-1.37712	-0.733113	-0.347447	0.249292	-1.9036	0.60721	-0.764389	0.362677	0.304396	-0.208505	0.156624	0.236161	-1.44272	0.729174	2.46817	-2.41521	0.833644	2.1155	0.848688	-0.58376	-1.47631	3.73583	-8.5708	18.2411	-6.21055	31.3004	8.49326	-18.3115	-41.5515	-18.1757	-63.0264	-39.0755	-51.4086	100	-2.9261	-62.58	-52.7713	74.8291	-37.5946	-9.84767	-5.772	-4.59722	-5.47471	3.13573
	rs4147937	1.53153	0.498082	0.565796	-0.36565	0.770995	-0.344473	-1.06091	-0.485023	0.287616	-0.995539	-0.936702	-1.35395	-2.11917	-1.94659	-1.86434	-0.328191	-1.18168	-0.495597	0.443346	1.86172	3.61783	5.22638	5.21077	-5.82056	6.73956	2.35508	-9.88419	21.381	-10.4957	25.6399	-6.73518	-12.8522	7.8261	37.078	9.01662	-17.8691	-21.9183	-0.595995	100	25.5319	-21.0304	-16.4527	-17.1173	4.11171	-7.15187	-6.22314	-0.268507	-4.41955
	rs1610096	0.458898	0.175677	-0.0834826	0.226678	1.21134	-0.988833	-1.12715	0.407316	0.848502	-0.514923	0.254944	-0.497557	-0.759601	-0.7393	-1.57592	-1.41912	0.421159	-0.0223433	-1.60144	4.35258	0.144062	1.94597	3.76296	-1.77838	3.50696	-3.25782	15.2287	-2.61945	14.7472	-9.70299	-15.0909	11.2064	43.3578	0.668767	82.675	52.7599	68.2139	-63.4583	27.6654	100	74.5349	-52.6891	54.3152	13.9026	-5.74983	-12.8913	3.96494	4.6641
	rs2269846	-0.550398	-0.257018	-0.300223	0.490715	0.751016	-1.06494	-1.27286	0.737549	0.554485	0.168711	0.799985	0.44943	0.414594	0.466977	-0.539184	-1.52568	1.45743	-0.302911	-1.68011	4.28245	-0.600705	-2.87216	-0.203409	3.09984	2.32689	-8.10519	20.8812	-13.1531	20.5967	-21.0633	-12.3881	10.7249	32.8426	-27.2116	76.2871	60.0842	77.6607	-55.2488	-22.6802	74.3928	100	-49.5453	76.9644	13.7538	0.3906	-10.0397	6.14346	8.64939
	rs2240052	0.035655	0.18388	-0.0305125	-0.365019	-0.437867	-0.539835	0.606986	0.0218748	-2.36375	0.578906	0.5382	0.103413	0.224543	0.469191	0.722375	0.331249	-1.4558	0.722071	2.13321	-4.76685	-1.84679	2.54082	0.729133	-3.17734	-5.95131	1.95665	5.24098	8.8036	4.53828	17.8373	7.40493	-2.17216	-24.3397	-15.3472	-40.3654	-30.5905	-42.669	74.513	-19.5847	-54.8828	-48.7204	100	-38.1594	-8.17177	1.56705	2.44351	6.91748	5.06274
	rs2074453	-0.329225	-0.829846	0.150721	0.678997	0.849501	-0.748097	-0.698544	-0.00244652	0.215006	-0.490212	0.661585	-0.165062	-0.580567	-0.40471	-1.15872	-1.60579	-0.741237	0.381524	-0.394632	2.54814	-0.446762	-2.53832	-2.33381	3.64589	6.13661	-5.16289	26.2014	-24.4938	29.7717	-28.5749	-7.16029	-16.5019	14.362	-22.2672	57.6388	31.2212	54.5824	-40.472	-18.1006	56.0584	78.8031	-38.9031	100	14.6335	-3.40409	-9.67998	10.5611	-2.30364
	rs10439143	1.02057	-1.20575	-0.0138917	0.0128876	0.169271	-0.1059	0.470497	-0.84457	0.320804	-1.20474	1.03728	-0.503422	-1.10436	-0.821442	-0.0346654	0.853949	-1.84626	2.66033	1.91687	-1.57185	-2.57004	-0.608713	-2.04988	0.315973	0.82964	5.06305	-4.25795	-1.00184	-4.18272	2.26383	6.66851	3.85543	21.1079	8.79011	23.1559	17.1848	17.4809	-10.8913	2.48256	13.8506	13.7052	-7.12419	15.7792	100	-40.0247	-15.6701	-8.87313	47.7538
	rs62131210	-1.14383	1.05499	-0.252741	-0.112766	1.4533	1.60127	-0.159544	-0.558084	2.52807	-0.735486	-0.830148	0.520381	0.456688	0.421358	-0.222213	-1.10536	1.47569	-1.89098	-1.20035	1.81796	1.87137	-5.08493	-0.460418	-1.59121	-4.86572	-6.05205	5.91593	0.542606	3.69606	-14.6355	5.31766	2.95972	-12.3222	-12.9481	-3.42724	1.30477	-5.94009	-5.24055	-6.0069	-5.3903	0.908105	0.357038	-3.07466	-40.1383	100	77.715	42.1467	-22.7365
	rs35080285	-0.80289	0.505531	-0.106089	-0.254496	1.00885	2.56742	0.72653	-0.556329	2.05685	-0.908899	-1.53524	0.667344	0.831796	0.710176	0.270751	-0.165201	1.1244	-1.96677	-1.44043	1.84108	1.79321	-3.57056	-0.00566983	-1.67538	-1.46185	-5.98973	-0.983595	-4.46559	-2.77987	-15.8604	18.9018	7.53993	-9.99912	-2.32687	-8.51672	-2.59723	-10.8242	-4.50677	-4.02021	-12.3776	-9.67274	1.12523	-10.517	-17.0764	78.4141	100	34.0684	-29.2688
	rs17526264	-0.2877	1.11722	-0.577998	-0.526724	2.19284	-1.10605	-0.516781	-0.0573667	-0.00772903	-0.644886	0.129869	-0.385192	-0.516211	0.248849	0.0986312	-0.0384837	1.0149	-1.96332	-1.6894	-1.15222	1.73474	0.817359	1.57385	-1.02978	-4.38918	-5.1299	17.1192	-6.29359	14.435	-2.52457	-3.15808	14.458	5.43079	1.59067	5.42969	-6.30693	-9.0224	-3.71107	6.53237	6.23847	5.43451	8.0247	9.8427	-10.0079	42.3974	33.9012	100	-11.137
	rs4807542	0.751755	-0.0239237	1.0292	1.14812	0.399467	-1.47998	-0.205683	-0.36975	0.54395	-0.319252	1.27689	0.0217295	-0.147186	0.0319061	0.404217	0.154733	0.453183	-0.266722	-0.343865	-1.11994	0.296647	2.18174	-2.92893	3.04415	-3.79284	-3.95818	0.413807	10.4406	-1.62999	14.6719	-6.18487	2.88119	3.07796	-5.87299	4.16201	10.1572	5.97168	3.87336	-7.717	3.29908	8.39276	7.72784	-0.771719	48.1337	-22.5224	-28.7412	-10.6526	100
	rs11878692	-0.496795	0.282193	0.848778	0.81493	0.114222	0.977478	-0.0818968	-1.8755	0.959921	-0.176301	-0.784474	-0.825837	-1.03383	-0.694501	-0.796535	-0.687571	0.861874	0.982807	1.65965	-0.868201	1.00533	-1.87644	-2.20914	0.0959951	-2.91537	-5.05987	1.42587	-6.10776	0.883785	-12.1148	7.42051	-13.4603	-20.279	-9.84474	-8.75371	-0.069607	-4.05994	-2.19264	-7.4412	-10.4808	-5.29044	-3.59634	0.624514	-13.8632	44.0827	35.8201	-6.67669	-0.0109273
	rs1076230	-0.157364	0.440417	-0.022461	-0.411035	-0.206591	-1.16042	-0.235007	-1.00888	0.834471	0.132078	0.476816	0.349722	-0.0947878	-0.127755	0.432302	0.516942	-0.596787	0.673709	0.187519	0.472769	-0.281802	-1.95565	-1.76622	-1.58185	5.03676	0.280738	0.377369	-0.310464	-2.69058	-0.175122	-3.10962	1.21614	6.58778	-8.21508	6.87622	-0.655534	6.4431	-4.6196	-1.50439	7.97929	11.146	-7.37398	12.8162	4.2728	11.028	7.80349	3.50286	3.39324
	Abbreviations: ABCA7 = Adenosine triphosphate Binding Cassette subfamily A member 7 gene; ; AD = Alzheimer's Disease; SNP = single-nucleotide polymorphism. The upper triangular matrix contains the r coefficients (%) from the AD-affected group and the lower triangular matrix contains the r coefficients (%) of the AD-unaffected group.
[truncated: 2 more columns]

## Sheet: S9
	Table S9. Linkage disequilibrium (LD) information about six CLU and five ABCA7 AD-associated SNPs in the single SNP models.
	SNPs								LD Information
	SnpPair	sample	SNP1	SNP2	Allele1	Allele2	Position1	Position2	n_all	n_case	n_control	r_case	se_case	r_dir_case	|r_case|	r2_case	r_control	se_control	r_dir_control	|r_control|	r2_control	r_diff	se_diff	chi2_diff	pval_diff
	CLU gene
	62	meta-analysis	rs1042064	rs7341557	C	A	27402132	27402777	268248	9628	258620	0.534448	0.00800805	++++	0.534448	0.285634	0.574988	0.00149077	++++	0.574988	0.330611	-0.0405406	0.00814563	24.7702	6.4587e-07
	66	meta-analysis	rs1042064	rs2640724	C	A	27402132	27415576	250944	9413	241531	0.177171	0.0109775	++++	0.177171	0.0313897	0.220504	0.00214907	++++	0.220504	0.0486221	-0.0433327	0.0111859	15.0068	0.000107124
	67	meta-analysis	rs1042064	rs1873933	C	A	27402132	27417422	263521	9580	253941	-9.11718e-05	0.010213	+-++	9.11718e-05	8.31229e-09	0.0206222	0.00198293	-+-+	0.0206222	0.000425274	-0.0207133	0.0104037	3.96391	0.0464855
	69	meta-analysis	rs1042064	rs59953408	C	G	27402132	27422491	268450	9629	258821	0.0361812	0.0108209	++++	0.0361812	0.00130908	0.0222185	0.00204941	+-++	0.0222185	0.00049366	0.0139628	0.0110133	1.60735	0.204865
	73	meta-analysis	rs1042064	rs7831810	C	G	27402132	27430506	261811	9550	252261	0.00928162	0.0102362	-++-	0.00928162	8.61486e-05	-0.00700465	0.00198899	+-+-	0.00700465	4.90651e-05	0.0162863	0.0104276	2.43935	0.118325
	94	meta-analysis	rs7341557	rs2640724	A	A	27402777	27415576	251218	9414	241804	0.427289	0.0106802	++++	0.427289	0.182576	0.47011	0.0019982	++++	0.47011	0.221003	-0.0428213	0.0108655	15.5316	8.11354e-05
	95	meta-analysis	rs7341557	rs1873933	A	A	27402777	27417422	263876	9582	254294	0.274625	0.0073554	++++	0.274625	0.0754191	0.295805	0.00138393	++++	0.295805	0.0875006	-0.0211796	0.00748447	8.00781	0.0046576
	97	meta-analysis	rs7341557	rs59953408	A	G	27402777	27422491	268857	9631	259226	-0.062378	0.00512146	----	0.062378	0.00389102	-0.0427983	0.00140889	----	0.0427983	0.0018317	-0.0195797	0.00531172	13.5875	0.000227693
	101	meta-analysis	rs7341557	rs7831810	A	G	27402777	27430506	262170	9552	252618	-0.235439	0.00716735	----	0.235439	0.0554315	-0.260591	0.00131882	----	0.260591	0.0679075	0.0251517	0.00728768	11.9113	0.000557958
	197	meta-analysis	rs2640724	rs1873933	A	A	27415576	27417422	250573	9413	241160	0.593805	0.0060256	++++	0.593805	0.352604	0.605416	0.0011795	++++	0.605416	0.366528	-0.0116107	0.00613995	3.5759	0.0586238
	199	meta-analysis	rs2640724	rs59953408	A	G	27415576	27422491	252354	9429	242925	-0.129054	0.00486404	----	0.129054	0.016655	-0.121219	0.000978242	----	0.121219	0.0146941	-0.00783488	0.00496144	2.49373	0.114301
	203	meta-analysis	rs2640724	rs7831810	A	G	27415576	27430506	248083	9385	238698	-0.436487	0.00737731	----	0.436487	0.190521	-0.441388	0.00146088	----	0.441388	0.194823	0.00490095	0.00752056	0.424678	0.514612
	222	meta-analysis	rs1873933	rs59953408	A	G	27417422	27422491	265292	9600	255692	-0.228515	0.00609791	----	0.228515	0.052219	-0.211393	0.0012133	----	0.211393	0.044687	-0.0171218	0.00621744	7.58361	0.00589014
	226	meta-analysis	rs1873933	rs7831810	A	G	27417422	27430506	260763	9546	251217	-0.660182	0.00754624	----	0.660182	0.43584	-0.649366	0.0014967	----	0.649366	0.421676	-0.0108158	0.00769323	1.97653	0.159756
	269	meta-analysis	rs59953408	rs7831810	G	G	27422491	27430506	263598	9570	254028	0.266097	0.00627758	++++	0.266097	0.0708079	0.247084	0.00126978	++++	0.247084	0.0610505	0.0190135	0.00640471	8.81302	0.00299089
	ABCA7 gene
	126	meta-analysis	rs7247601	rs3752231	T	T	552650	1043638	262420	9565	252855	0.00871379	0.0102681	+-++	0.00871379	7.59301e-05	-0.012205	0.00197437	-++-	0.012205	0.000148962	0.0209188	0.0104562	4.00246	0.045434
	128	meta-analysis	rs7247601	rs4147914	T	A	552650	1049269	262169	9575	252594	-0.0109694	0.0101067	----	0.0109694	0.000120328	0.00117991	0.00199209	---+	0.00117991	1.3922e-06	-0.0121493	0.0103012	1.39102	0.238233
	133	meta-analysis	rs7247601	rs4147937	T	A	552650	1065677	266118	9606	256512	-0.00406943	0.0101156	+---	0.00406943	1.65602e-05	0.00565796	0.00199195	--++	0.00565796	3.20126e-05	-0.00972739	0.0103099	0.8902	0.345423
	137	meta-analysis	rs7247601	rs2074453	T	C	552650	1080189	260309	9536	250773	-0.00240146	0.0102195	-+-+	0.00240146	5.76701e-06	0.00150721	0.00199798	++++	0.00150721	2.27168e-06	-0.00390867	0.010413	0.140899	0.707388
	1056	meta-analysis	rs3752231	rs4147914	T	A	1043638	1049269	262810	9575	253235	0.382084	0.0108872	++++	0.382084	0.145988	0.367348	0.00219622	++++	0.367348	0.134944	0.0147363	0.0111065	1.76044	0.18457
	1061	meta-analysis	rs3752231	rs4147937	T	A	1043638	1065677	266617	9607	257010	-0.119009	0.00663182	----	0.119009	0.0141632	-0.128522	0.00119508	----	0.128522	0.0165178	0.00951258	0.00673864	1.99275	0.158054
	1065	meta-analysis	rs3752231	rs2074453	T	C	1043638	1080189	261268	9538	251730	-0.1815	0.00901271	----	0.1815	0.0329422	-0.165019	0.00177734	----	0.165019	0.0272313	-0.0164807	0.00918629	3.21863	0.0728046
	1094	meta-analysis	rs4147914	rs4147937	A	A	1049269	1065677	266336	9616	256720	0.352051	0.0141881	++++	0.352051	0.12394	0.37078	0.00279877	++++	0.37078	0.137478	-0.0187286	0.0144615	1.67719	0.195298
	1098	meta-analysis	rs4147914	rs2074453	A	C	1049269	1080189	260560	9543	251017	-0.214916	0.00690635	----	0.214916	0.0461889	-0.222672	0.00128566	----	0.222672	0.0495829	0.00775631	0.007025	1.21904	0.269549
	1163	meta-analysis	rs4147937	rs2074453	A	C	1065677	1080189	264445	9575	254870	-0.171173	0.00450584	----	0.171173	0.0293002	-0.181006	0.000990685	----	0.181006	0.0327633	0.00983346	0.00461346	4.54317	0.0330504
	Abbreviations: CLU = Clusterin gene; ABCA7 = Adenosine triphosphate Binding Cassette subfamily A member 7 gene; AD = Alzheimer's Disease; Case = AD-affected group; Control = AD-unaffected group; CompG = compound genotype; ADGC = Alzheimer's Disease Genetics Consortium initiative; ADSP = Alzheimer's Disease Sequencing Project; LOAD-FBS = Late-Onset Alzheimer's Disease Family-Based Study; UKB = Uni…

## Sheet: S10
	Table S10. Linkage disequilibrium (LD) information about 25 CLU and 24 ABCA7 AD-associated SNP pairs.
	SNPs								LD Information
	SnpPair	sample	SNP1	SNP2	Allele1	Allele2	Position1	Position2	n_all	n_case	n_control	r_case	se_case	r_dir_case	|r_case|	r2_case	r_control	se_control	r_dir_control	|r_control|	r2_control	r_diff	se_diff	chi2_diff	pval_diff
	CLU gene
	34	meta-analysis	rs66924402	rs10096092	C	G	27400592	27403777	268394	9628	258766	0.704049	0.00828588	++++	0.704049	0.495684	0.667203	0.00159615	++++	0.667203	0.44516	0.0368455	0.00843822	19.0663	1.26253e-05
	39	meta-analysis	rs66924402	rs7845904	C	A	27400592	27422249	268704	9631	259073	-0.0983991	0.00659173	----	0.0983991	0.00968239	-0.121234	0.00108176	----	0.121234	0.0146976	0.0228346	0.0066799	11.6855	0.000629894
	51	meta-analysis	rs66924402	rs73231005	C	G	27400592	27470778	254198	9461	244737	0.126451	0.0108973	++++	0.126451	0.0159898	0.110046	0.00213489	++++	0.110046	0.0121101	0.0164046	0.0111045	2.1824	0.139597
	60	meta-analysis	rs66924402	rs10503815	C	A	27400592	27503560	266020	9611	256409	0.100938	0.0119531	++++	0.100938	0.0101885	0.120516	0.00232548	++++	0.120516	0.0145241	-0.019578	0.0121772	2.58488	0.107888
	149	meta-analysis	rs34319290	rs7845904	T	A	27405207	27422249	270252	9648	260604	-0.0697732	0.00317602	----	0.0697732	0.0048683	-0.0612291	0.000830756	----	0.0612291	0.003749	-0.00854412	0.00328287	6.77372	0.00925096
	184	meta-analysis	rs55986679	rs9331916	T	T	27406353	27462150	262129	9540	252589	-0.185158	0.00697402	----	0.185158	0.0342834	-0.172065	0.00133849	----	0.172065	0.0296063	-0.0130929	0.0071013	3.39936	0.0652218
	185	meta-analysis	rs55986679	rs9331888	T	G	27406353	27468862	269613	9640	259973	-0.159553	0.00860566	----	0.159553	0.0254571	-0.16548	0.0015851	----	0.16548	0.0273837	0.00592731	0.00875042	0.458836	0.498168
	291	meta-analysis	rs17466060	rs881146	A	G	27422740	27444277	262351	9570	252781	-0.243105	0.00554823	----	0.243105	0.0591002	-0.232914	0.00100386	----	0.232914	0.0542491	-0.0101909	0.00563831	3.26684	0.0706935
	292	meta-analysis	rs17466060	rs17466684	A	A	27422740	27452847	262351	9570	252781	-0.39318	0.00596759	----	0.39318	0.15459	-0.385639	0.00106545	----	0.385639	0.148717	-0.00754089	0.00606195	1.54746	0.21351
	293	meta-analysis	rs17466060	rs2279591	A	T	27422740	27453763	257655	9525	248130	-0.190447	0.00963721	----	0.190447	0.0362701	-0.192646	0.00186301	----	0.192646	0.0371125	0.00219895	0.00981563	0.0501874	0.822738
	294	meta-analysis	rs17466060	rs9331916	A	T	27422740	27462150	255275	9475	245800	-0.332942	0.00781972	----	0.332942	0.11085	-0.319856	0.00147755	----	0.319856	0.102308	-0.013086	0.00795809	2.70395	0.1001
	295	meta-analysis	rs17466060	rs9331888	A	G	27422740	27468862	262351	9570	252781	-0.194945	0.00966533	----	0.194945	0.0380037	-0.1865	0.00186179	----	0.1865	0.0347821	-0.00844573	0.00984301	0.736238	0.390869
	297	meta-analysis	rs17466060	rs9314349	A	G	27422740	27474202	262351	9570	252781	-0.0802132	0.0101309	----	0.0802132	0.00643415	-0.029509	0.00198303	----	0.029509	0.00087078	-0.0507042	0.0103232	24.1247	9.0296e-07
	304	meta-analysis	rs17466060	rs12549671	A	G	27422740	27500084	254712	9488	245224	-0.162327	0.00977524	----	0.162327	0.0263502	-0.126215	0.00194154	----	0.126215	0.0159303	-0.0361123	0.00996619	13.1296	0.000290663
	306	meta-analysis	rs17466060	rs36046209	A	T	27422740	27520595	259720	9538	250182	0.270131	0.00925205	++++	0.270131	0.072971	0.260391	0.0018645	++++	0.260391	0.0678032	0.00974083	0.00943805	1.06519	0.302034
	314	meta-analysis	rs4732724	rs9331888	C	G	27423062	27468862	261821	9544	252277	-0.0111557	0.0102023	-+--	0.0111557	0.000124449	-0.0134613	0.00198138	----	0.0134613	0.000181207	0.00230564	0.010393	0.049216	0.824433
	325	meta-analysis	rs4732724	rs36046209	C	T	27423062	27520595	259252	9514	249738	0.271572	0.0103712	++++	0.271572	0.0737516	0.261908	0.00206702	++++	0.261908	0.0685957	0.00966455	0.0105752	0.835195	0.360775
	380	meta-analysis	rs881146	rs9331888	G	G	27444277	27468862	270362	9649	260713	0.0976419	0.0110534	++++	0.0976419	0.00953395	0.105655	0.00217791	-+++	0.105655	0.0111629	-0.00801288	0.0112659	0.505875	0.47693
	389	meta-analysis	rs881146	rs12549671	G	G	27444277	27500084	262353	9564	252789	-0.00839639	0.0100658	---+	0.00839639	7.04993e-05	-0.0352159	0.00184654	----	0.0352159	0.00124016	0.0268195	0.0102338	6.86798	0.00877538
	394	meta-analysis	rs17466684	rs9331888	A	G	27452847	27468862	270362	9649	260713	0.626225	0.00830274	++++	0.626225	0.392157	0.626524	0.0016727	++++	0.626524	0.392533	-0.000299803	0.00846956	0.001253	0.971763
	431	meta-analysis	rs9331888	rs73231005	G	G	27468862	27470778	255670	9478	246192	-0.412145	0.00515761	----	0.412145	0.169864	-0.384877	0.000973691	----	0.384877	0.14813	-0.0272681	0.00524871	26.99	2.04514e-07
	434	meta-analysis	rs9331888	rs520192	G	A	27468862	27479111	270362	9649	260713	0.0949537	0.0111645	++++	0.0949537	0.0090162	0.106068	0.00219306	++++	0.106068	0.0112504	-0.0111144	0.0113779	0.954223	0.328647
	441	meta-analysis	rs9331888	rs36046209	G	T	27468862	27520595	267616	9616	258000	-0.180797	0.00707222	----	0.180797	0.0326875	-0.16453	0.00136729	----	0.16453	0.0270701	-0.0162669	0.00720318	5.0999	0.0239272
	442	meta-analysis	rs73231005	rs9314349	G	G	27470778	27474202	255670	9478	246192	-0.18536	0.00945998	----	0.18536	0.0343582	-0.14839	0.00189311	----	0.14839	0.0220197	-0.0369696	0.00964755	14.6843	0.000127097
	451	meta-analysis	rs73231005	rs36046209	G	T	27470778	27520595	253272	9448	243824	0.41051	0.0104297	++++	0.41051	0.168518	0.402433	0.00210702	++++	0.402433	0.161953	0.00807646	0.0106404	0.576137	0.44783
	ABCA7 gene
	53	meta-analysis	rs2288955	rs3787011	A	A	539222	661080	268677	9626	259051	0.00645836	0.0101953	-+++	0.00645836	4.17104e-05	-0.000732249	0.00196434	+---	0.000732249	5.36189e-07	0.00719061	0.0103828	0.479627	0.488592
	169	meta-analysis	rs12459759	rs2240160	A	A	552689	1011215	255047	9454	245593	0.010274	0.0103172	++-+	0.010274	0.000105556	-0.00489747	0.00201218	+-+-	0.00489747	2.39852e-05	0.0151715	0.0105115	2.08316	0.148931
	178	meta-analysis	rs12459759	rs4807499	A	T	552689	1063930	260829	9536	251293	0.00225613	0.0102331	--++	0.00225613	5.09012e-06	-0.00614654	0.00199248	-+--	0.00614654	3.77799e-05	0.00840267	0.0104253	0.649621	0.420248
	182	meta-analysis	rs12459759	rs2240052	A	C	552689	1076781	262277	9561	252716	0.018698	0.0102597	+-++	0.018698	0.000349617	-0.00365019	0.00198765	-+--	0.00365019	1.33239e-05	0.0223482	0.0104505	4.57313	0.0324773
	218	meta-analysis	rs757331	rs28659974	A	C	647251	1045765	251369	9401	241968	-0.00905856	0.0103019	+---	0.00905856	8.20575e-05	-0.000478443	0.00203276	-+--	0.000478443	2.28908e-07	-0.00858012	0.0105006	0.667669	0.413866
	251	meta-analysis	rs3787011	rs17684161	A	C	661080	865406	268677	9626	259051	-0.000729103	0.0101514	-++-	0.000729103	5.31591e-07	0.0132174	0.0020561	+-++	0.0132174	0.000174699	-0.0139465	0.0103575	1.81309	0.178138
	254	meta-analysis	rs3787011	rs2306718	A	A	661080	899978	247857	9388	238469	-0.0185388	0.00986224	-+--	0.0185388	0.000343688	0.016017	0.00210992	++++	0.016017	0.000256544	-0.0345558	0.0100854	11.7396	0.000611829
	305	meta-analysis	rs7255896	rs28659974	C	C	663956	1045765	252953	9426	243527	-0.00519971	0.0102935	----	0.00519971	2.7037e-05	0.00221108	0.00202705	++++	0.00221108	4.88885e-06	-0.00741078	0.0104912	0.498976	0.47995
	316	meta-analysis	rs7255896	rs10439143	C	G	663956	1098066	260542	9536	251006	0.00931697	0.01024	+++-	0.00931697	8.68058e-05	0.00470497	0.00199717	++++	0.00470497	2.21368e-05	0.00461199	0.0104329	0.195418	0.658445
	624	meta-analysis	rs12459472	rs10439143	C	G	749190	1098066	257233	9505	247728	0.00411813	0.0102575	+++-	0.00411813	1.6959e-05	-0.000346654	0.0020091	++--	0.000346654	1.20169e-07	0.00446479	0.0104524	0.18246	0.669268
	658	meta-analysis	rs12459842	rs10439143	T	G	750583	1098066	255372	9482	245890	0.00631385	0.0102555	+++-	0.00631385	3.98647e-05	0.00853949	0.00202005	++++	0.00853949	7.2923e-05	-0.00222564	0.0104526	0.0453382	0.831383
	708	meta-analysis	rs351967	rs2240160	C	A	789890	1011215	257515	9482	248033	-0.0256834	0.0099177	-+--	0.0256834	0.000659639	-0.0310471	0.0019297	----	0.0310471	0.000963925	0.0053637	0.0101037	0.281818	0.595512
	709	meta-analysis	rs351967	rs10413761	C	G	789890	1020086	264969	9591	255378	0.0215216	0.0102358	++++	0.0215216	0.000463179	0.0385573	0.00198752	++++	0.0385573	0.00148667	-0.0170357	0.010427	2.66934	0.102298
	740	meta-analysis	rs67692521	rs10413761	A	G	791516	1020086	264240	9589	254651	0.0313663	0.0102495	++++	0.0313663	0.000983847	0.0535406	0.00199379	++++	0.0535406	0.0028666	-0.0221743	0.0104416	4.50989	0.0336994
	784	meta-analysis	rs351976	rs10439143	C	G	806673	1098066	266199	9613	256586	-0.00405989	0.010193	+++-	0.00405989	1.64827e-05	-0.0157185	0.00197103	+-+-	0.0157185	0.000247072	0.0116586	0.0103818	1.2611	0.261444
	841	meta-analysis	rs17684161	rs10439143	C	G	865406	1098066	267411	9619	257792	-0.0146135	0.0101384	+---	0.0146135	0.000213554	-0.00608713	0.00196702	--+-	0.00608713	3.70531e-05	-0.00852637	0.0103274	0.681622	0.409029
	875	meta-analysis	rs2930898	rs2306718	C	A	883968	899978	247997	9390	238607	0.143113	0.0107585	++++	0.143113	0.0204813	0.136923	0.0021384	++++	0.136923	0.018748	0.00618982	0.010969	0.318439	0.572547
	876	meta-analysis	rs2930898	rs2240615	C	A	883968	964434	268780	9628	259152	-0.00849992	0.0101479	-+--	0.00849992	7.22487e-05	0.0188632	0.00198265	++-+	0.0188632	0.000355821	-0.0273631	0.0103398	7.00344	0.00813533
	943	meta-analysis	rs2240615	rs10439143	A	G	964434	1098066	267411	9619	257792	0.074302	0.0101866	++++	0.074302	0.00552079	0.0506305	0.00197497	++++	0.0506305	0.00256345	0.0236715	0.0103763	5.2044	0.0225298
	1003	meta-analysis	rs2240160	rs4807499	A	T	1011215	1063930	258622	9495	249127	-0.0647454	0.00990874	----	0.0647454	0.00419197	-0.0621055	0.00194369	----	0.0621055	0.00385709	-0.00263995	0.0100976	0.0683527	0.79375
	1029	meta-analysis	rs10413761	rs10439143	G	G	1020086	1098066	266058	9609	256449	0.0297781	0.0101968	++++	0.0297781	0.000886737	0.0226383	0.00197506	++++	0.0226383	0.000512492	0.00713984	0.0103864	0.472554	0.491815
	1083	meta-analysis	rs28659974	rs10439143	C	G	1045765	1098066	256815	9476	247339	0.194735	0.0100913	++++	0.194735	0.0379217	0.211079	0.00197223	++++	0.211079	0.0445545	-0.0163445	0.0102822	2.52679	0.111928
	1108	meta-analysis	rs10411696	rs4807499	G	T	1060487	1063930	266587	9605	256982	-0.59572	0.00735977	----	0.59572	0.354882	-0.630264	0.0013631	----	0.630264	0.397233	0.0345448	0.00748494	21.3004	3.9264e-06
	1150	meta-analysis	rs4807499	rs2269846	T	G	1063930	1075720	266657	9611	257046	-0.527713	0.00724677	----	0.527713	0.278481	-0.552488	0.00137864	----	0.552488	0.305243	0.024775	0.00737674	11.2797	0.000783579
	Abbreviations: CLU = Clusterin gene; ABCA7 = Adenosine triphosphate Binding Cassette subfamily A member 7 gene; AD = Alzheimer's Disease; Case = AD-affected group; Control = AD-unaffected group; CompG = compound genotype; ADGC = Alzheimer's Disease Genetics Consortium initiative; ADSP = Alzheimer's Disease Sequencing Project; LOAD-FBS = Late-Onset Alzheimer's Disease Family-Based Study; UKB = Uni…
